# Supplementary material for: An integrated targeted metabolome of phytohormones and transcriptomics analysis provides insight into the new generation of crops: Polygonatum kingianum var. grandifolium and Polygonatum kingianum
Source: Front Plant Sci. 2024 Sep 24;15:1464731. doi: 10.3389/fpls.2024.1464731 (PMC11458434; doi:10.3389/fpls.2024.1464731)
Supplement: Supplementary file 12 [file Table10.xlsx]

## Sheet: Sheet1
Supplementary Table S10 Summary of co-expression unigene modules
geneID	moduleColors	kTotal	kWithin	kOut	kDiff
Cluster-100006.1	blue	2817.12	1768.42	1048.7	719.725
Cluster-100006.11	brown	4078.62	537.318	3541.3	-3003.98
Cluster-100006.12	brown	143.931	49.0222	94.9087	-45.8865
Cluster-100006.14	blue	1283.72	939.835	343.882	595.954
Cluster-100006.20	yellow	347.703	100.957	246.747	-145.79
Cluster-100006.22	blue	179.188	160.2	18.9881	141.212
Cluster-100006.26	brown	1004.36	333.853	670.509	-336.656
Cluster-100006.27	yellow	347.269	129.186	218.082	-88.8961
Cluster-100006.28	blue	8803.61	4639.18	4164.43	474.742
Cluster-100006.29	blue	10314.2	5251.17	5063.04	188.127
Cluster-100006.3	blue	6792.01	3363.04	3428.97	-65.9319
Cluster-100006.31	blue	298.864	266.136	32.7281	233.408
Cluster-100006.33	blue	144.687	121.198	23.489	97.7092
Cluster-100006.35	blue	1877.96	1479.96	398	1081.96
Cluster-100006.36	blue	627.128	378.718	248.41	130.308
Cluster-100006.37	brown	1813.97	411.673	1402.29	-990.62
Cluster-100006.38	blue	164.585	145.748	18.8369	126.912
Cluster-100006.39	blue	3158.4	1823.7	1334.7	489.007
Cluster-100006.4	blue	2141.21	1010.64	1130.58	-119.943
Cluster-100006.47	blue	668.872	577.994	90.8781	487.116
Cluster-100006.48	blue	2701.98	1948.27	753.712	1194.56
Cluster-100006.5	turquoise	7934.08	4693.65	3240.43	1453.21
Cluster-100006.50	blue	1555.38	814.29	741.095	73.1956
Cluster-100006.51	blue	440.89	356.311	84.5785	271.733
Cluster-100006.6	blue	65.4145	51.0642	14.3503	36.7139
Cluster-100006.7	brown	4620.83	584.241	4036.59	-3452.35
Cluster-100006.8	turquoise	8795.9	5253.7	3542.2	1711.51
Cluster-100011.1	blue	724.106	458.985	265.121	193.863
Cluster-100017.0	turquoise	13221.1	7059.65	6161.43	898.217
Cluster-100017.1	blue	13990.8	6681.31	7309.44	-628.131
Cluster-100017.4	turquoise	11287.2	6223.38	5063.81	1159.57
Cluster-100017.5	blue	14116.2	6788.05	7328.15	-540.101
Cluster-100017.7	blue	7625.81	3962.66	3663.14	299.517
Cluster-100018.2	turquoise	7496.46	4841.27	2655.19	2186.08
Cluster-100019.4	turquoise	5086.48	3198.56	1887.92	1310.64
Cluster-100019.6	turquoise	10983.8	5985.35	4998.43	986.92
Cluster-100019.7	blue	13401	6929.58	6471.41	458.178
Cluster-100042.10	blue	12504	6586.54	5917.5	669.037
Cluster-100042.12	blue	10264.9	5328.99	4935.93	393.063
Cluster-100042.14	turquoise	8869.18	4539.09	4330.09	209.003
Cluster-100042.15	turquoise	13117.9	7079.07	6038.88	1040.19
Cluster-100042.17	turquoise	15470.1	7981.01	7489.08	491.927
Cluster-100042.18	blue	9242.67	4847.45	4395.21	452.236
Cluster-100042.19	blue	10303.7	5703.19	4600.48	1102.71
Cluster-100042.2	blue	11781	6354.3	5426.69	927.611
Cluster-100042.22	blue	12646.9	6317.02	6329.91	-12.8903
Cluster-100042.23	turquoise	15500.3	8174.68	7325.66	849.017
Cluster-100042.24	turquoise	3490.87	1806.58	1684.29	122.285
Cluster-100042.26	blue	11179.2	5524.59	5654.59	-130.003
Cluster-100042.32	blue	11775.1	5653.07	6121.99	-468.922
Cluster-100042.33	blue	8730.79	4427.15	4303.64	123.506
Cluster-100042.5	blue	75.2369	33.7089	41.528	-7.81905
Cluster-100042.7	turquoise	5704.4	3064	2640.4	423.595
Cluster-100042.9	turquoise	13516.4	7191.45	6324.95	866.499
Cluster-100057.3	turquoise	10985.4	6225	4760.36	1464.63
Cluster-100057.5	blue	7898.42	4410.71	3487.71	923
Cluster-100064.0	blue	13535.7	6724.21	6811.49	-87.2785
Cluster-100064.1	blue	20.0478	17.7832	2.26454	15.5187
Cluster-100064.12	turquoise	12638.6	6754.82	5883.76	871.059
Cluster-100064.13	turquoise	1436.14	567.081	869.062	-301.982
Cluster-100064.2	blue	6315.4	3471.47	2843.94	627.528
Cluster-100064.3	turquoise	2372.31	1222.51	1149.8	72.7028
Cluster-100064.4	blue	7002.3	4041.99	2960.31	1081.68
Cluster-100064.9	turquoise	2699.48	1377.51	1321.97	55.5413
Cluster-100065.3	blue	15623	7502.94	8120.02	-617.085
Cluster-100074.1	turquoise	10560.2	5409.8	5150.44	259.356
Cluster-100074.3	blue	9558.49	5149.83	4408.66	741.165
Cluster-100077.0	turquoise	1614.2	881.257	732.942	148.315
Cluster-100077.1	blue	10514.2	5151.92	5362.27	-210.349
Cluster-100079.1	blue	9455.28	4733.13	4722.15	10.987
Cluster-100079.2	turquoise	6194.1	3400.44	2793.66	606.78
Cluster-100079.4	turquoise	11894.5	6296.42	5598.09	698.33
Cluster-100079.5	turquoise	10864	6373.46	4490.49	1882.98
Cluster-100079.6	blue	8369.2	3979.77	4389.43	-409.651
Cluster-100083.0	turquoise	11067.2	5758.07	5309.11	448.968
Cluster-100083.1	blue	11761.3	6210.85	5550.49	660.368
Cluster-100083.2	turquoise	5746.45	3634.26	2112.18	1522.08
Cluster-100085.0	turquoise	11384.4	6635.8	4748.59	1887.21
Cluster-100087.0	turquoise	5829.95	3904.96	1924.99	1979.97
Cluster-100088.17	turquoise	4155.39	2353.08	1802.31	550.767
Cluster-100088.19	blue	7052.11	3820.88	3231.23	589.651
Cluster-100088.23	blue	11479.4	5932.81	5546.62	386.192
Cluster-100088.24	turquoise	11360.8	6017.89	5342.89	674.995
Cluster-100088.25	turquoise	12221.2	6602.7	5618.51	984.195
Cluster-100088.26	blue	8427	4497.77	3929.23	568.549
Cluster-100088.3	turquoise	3305.94	1926.2	1379.74	546.46
Cluster-100088.4	blue	11185.5	5211.06	5974.48	-763.415
Cluster-100088.6	turquoise	4564.83	1939.46	2625.37	-685.908
Cluster-100088.8	turquoise	11660.5	6404.88	5255.64	1149.24
Cluster-100090.0	blue	12308.3	6359.95	5948.38	411.569
Cluster-100090.1	turquoise	13728.3	7180.08	6548.17	631.913
Cluster-100090.2	blue	4391.14	2421.01	1970.14	450.87
Cluster-100090.3	blue	5728.52	3094.53	2633.99	460.531
Cluster-100090.5	blue	212.091	152.26	59.8312	92.4284
Cluster-100090.6	blue	2933.72	1547.41	1386.31	161.092
Cluster-100098.0	green	223.576	60.342	163.234	-102.892
Cluster-100106.0	turquoise	712.104	613.521	98.5833	514.938
Cluster-100106.2	blue	8316.93	4103.25	4213.68	-110.436
Cluster-100108.0	blue	9874.93	5364.37	4510.57	853.801
Cluster-100108.1	turquoise	14521.6	7490.41	7031.17	459.235
Cluster-100115.0	blue	14705.4	6944.76	7760.61	-815.854
Cluster-100135.0	turquoise	12384.1	6956.65	5427.47	1529.18
Cluster-100135.1	blue	10976.3	5781.5	5194.82	586.679
Cluster-100139.0	blue	10218.2	5582.54	4635.67	946.864
Cluster-100139.1	turquoise	14061.7	7757.03	6304.7	1452.33
Cluster-100153.2	blue	10387.9	5517.79	4870.08	647.71
Cluster-100153.5	blue	13329.4	6710	6619.43	90.5681
Cluster-100153.7	turquoise	10763.8	6164.77	4598.99	1565.78
Cluster-100156.0	blue	11934.8	5673.81	6261.01	-587.203
Cluster-100156.1	turquoise	8053.13	4491.9	3561.22	930.684
Cluster-100156.2	turquoise	8003.82	4409.17	3594.65	814.521
Cluster-100156.3	blue	11183.8	5440.83	5743.02	-302.193
Cluster-100156.4	blue	12677.2	5938.38	6738.8	-800.423
Cluster-100156.5	turquoise	14970.6	7898.32	7072.28	826.04
Cluster-100159.0	brown	154.056	102.799	51.2575	51.5414
Cluster-100160.0	blue	4155.22	2154.3	2000.92	153.374
Cluster-100160.1	turquoise	1813.33	1459.29	354.043	1105.24
Cluster-100163.3	blue	4569.11	2596.4	1972.71	623.693
Cluster-100169.0	blue	6737.69	3292.35	3445.35	-153.002
Cluster-100169.1	turquoise	499.757	417.371	82.3857	334.985
Cluster-100169.10	turquoise	414.694	358.9	55.794	303.106
Cluster-100169.12	brown	9038.47	597.03	8441.44	-7844.41
Cluster-100169.5	turquoise	428.159	372.204	55.9545	316.25
Cluster-100169.9	turquoise	14313.6	7257.42	7056.21	201.206
Cluster-100175.2	green	132.297	25.3334	106.963	-81.6299
Cluster-100175.4	blue	8466.35	4789.17	3677.19	1111.98
Cluster-100178.0	blue	11148.1	5951.83	5196.25	755.572
Cluster-100179.0	turquoise	3685.8	2430.07	1255.74	1174.33
Cluster-100188.0	turquoise	1660.4	1193.03	467.37	725.657
Cluster-100188.1	turquoise	6452.94	4050.49	2402.46	1648.03
Cluster-100188.10	turquoise	8418.73	5046.63	3372.1	1674.54
Cluster-100188.12	blue	9106.09	4778.61	4327.47	451.14
Cluster-100188.13	blue	11144.3	6102.76	5041.51	1061.25
Cluster-100188.14	blue	6469.01	3355.8	3113.21	242.585
Cluster-100188.15	turquoise	11706.7	6109.69	5597.01	512.679
Cluster-100188.16	blue	12052	6155.83	5896.13	259.692
Cluster-100188.17	blue	13323.3	6879.9	6443.42	436.478
Cluster-100188.19	turquoise	9884.93	5696.6	4188.33	1508.26
Cluster-100188.20	blue	13399.4	6515.33	6884.07	-368.735
Cluster-100188.21	blue	10418.5	5740.88	4677.61	1063.27
Cluster-100188.3	blue	3614.25	1413.47	2200.78	-787.315
Cluster-100188.4	turquoise	11977.9	6694.89	5283.01	1411.88
Cluster-100188.5	turquoise	7312.37	4513.43	2798.95	1714.48
Cluster-100188.7	blue	10975.8	6064.58	4911.25	1153.33
Cluster-100189.0	turquoise	12281.9	6696.19	5585.74	1110.45
Cluster-100189.1	turquoise	15141.2	7903.68	7237.52	666.161
Cluster-100189.2	blue	13777.1	7095.71	6681.36	414.347
Cluster-100189.3	blue	6202.41	3102.82	3099.58	3.23668
Cluster-100189.5	blue	11589.7	5617.19	5972.47	-355.278
Cluster-100192.4	blue	815.908	685.198	130.71	554.488
Cluster-100195.0	turquoise	985.448	883.202	102.246	780.956
Cluster-100195.1	blue	1164.37	950.189	214.18	736.01
Cluster-100197.2	brown	3087.27	563.457	2523.82	-1960.36
Cluster-100213.1	turquoise	4175.46	2877.45	1298.01	1579.44
Cluster-100213.2	blue	13865.6	6887.86	6977.72	-89.8572
Cluster-100213.3	turquoise	5455.72	3702.09	1753.63	1948.46
Cluster-100213.5	blue	6207.17	3277.71	2929.46	348.254
Cluster-100242.0	turquoise	15767.6	8049.1	7718.53	330.566
Cluster-100242.2	blue	12043.2	5722.52	6320.7	-598.18
Cluster-100249.0	blue	10256	5281.31	4974.67	306.637
Cluster-100249.1	blue	7531.55	4286.28	3245.27	1041.01
Cluster-100249.3	blue	11268.5	5930.63	5337.82	592.807
Cluster-100249.4	blue	10841.1	5878.72	4962.37	916.348
Cluster-100249.6	turquoise	3722	2083.13	1638.87	444.253
Cluster-100249.8	turquoise	12868.5	6510.17	6358.36	151.813
Cluster-100249.9	turquoise	6871.35	3895.18	2976.17	919.012
Cluster-100260.1	turquoise	13603.6	7336.93	6266.65	1070.28
Cluster-100285.11	turquoise	10039.4	5296.7	4742.69	554.011
Cluster-100285.16	blue	12170.5	6272.69	5897.85	374.839
Cluster-100285.17	turquoise	10594.5	5639.2	4955.27	683.937
Cluster-100285.23	turquoise	8848.5	5206.86	3641.64	1565.22
Cluster-100285.4	turquoise	3323.9	2133.45	1190.45	943.006
Cluster-100287.3	turquoise	15187.3	7804.66	7382.68	421.987
Cluster-100300.0	turquoise	5556.84	3602.92	1953.92	1649
Cluster-100304.0	turquoise	3342.44	2479.85	862.584	1617.27
Cluster-100304.1	blue	2237.68	1658.62	579.057	1079.57
Cluster-100304.2	turquoise	5652.64	3765.06	1887.58	1877.48
Cluster-100304.3	blue	10518.4	5503.42	5014.95	488.469
Cluster-100305.0	turquoise	4489.69	3224.19	1265.5	1958.69
Cluster-100307.0	turquoise	7958.55	5043.59	2914.96	2128.63
Cluster-100312.1	blue	8886.04	5170.27	3715.77	1454.5
Cluster-100312.2	turquoise	15822.6	8217.53	7605.05	612.473
Cluster-100314.10	turquoise	13971.8	7015.86	6955.97	59.8903
Cluster-100314.6	blue	6575.41	3966.84	2608.56	1358.28
Cluster-100323.0	turquoise	15136.3	7917.35	7218.95	698.399
Cluster-100330.2	blue	3622.89	1798.88	1824.01	-25.1322
Cluster-100330.3	blue	2108.09	1100.14	1007.95	92.195
Cluster-100330.5	turquoise	11915	6896.29	5018.67	1877.62
Cluster-100330.6	turquoise	11537.6	6363.95	5173.69	1190.26
Cluster-100346.0	blue	12541	6663.29	5877.72	785.574
Cluster-100346.1	turquoise	14106.9	7558.49	6548.4	1010.08
Cluster-100346.3	turquoise	14918.2	7875.73	7042.46	833.276
Cluster-100348.1	blue	11722.7	6226.39	5496.29	730.101
Cluster-100348.3	turquoise	15948.3	8124.21	7824.1	300.112
Cluster-100348.4	turquoise	10255.6	5240.41	5015.22	225.197
Cluster-100349.0	turquoise	129.693	41.1874	88.5059	-47.3185
Cluster-100361.0	turquoise	3122.75	2412.61	710.136	1702.48
Cluster-100363.0	blue	12011.7	5734.22	6277.44	-543.225
Cluster-100363.10	turquoise	1626.52	468.761	1157.76	-689
Cluster-100363.2	turquoise	12049.6	6600.04	5449.57	1150.46
Cluster-10038.1	turquoise	14518.9	7496.23	7022.64	473.588
Cluster-10038.10	blue	818.104	490.336	327.767	162.569
Cluster-10038.3	blue	15373.3	7613.01	7760.27	-147.266
Cluster-10038.4	blue	10354.1	5383.28	4970.84	412.444
Cluster-100382.0	turquoise	10630.6	5379.17	5251.44	127.728
Cluster-100384.0	turquoise	12586.2	6359.74	6226.49	133.255
Cluster-100384.1	blue	7465.58	4037.03	3428.55	608.477
Cluster-100388.0	turquoise	3831.14	2834.8	996.338	1838.46
Cluster-100395.0	turquoise	10661.5	5825.97	4835.51	990.46
Cluster-100398.0	blue	12727.5	6047.8	6679.67	-631.87
Cluster-100398.1	turquoise	11451.8	5973.31	5478.52	494.798
Cluster-100402.0	turquoise	7677.7	3896.69	3781.02	115.671
Cluster-100402.1	blue	9372.72	4447.31	4925.4	-478.087
Cluster-100412.0	blue	1177	894.761	282.235	612.525
Cluster-100412.1	green	320.095	49.4498	270.645	-221.195
Cluster-100412.2	turquoise	597.82	536.222	61.5983	474.623
Cluster-100412.3	turquoise	1079.55	965.241	114.31	850.931
Cluster-100412.5	turquoise	767.973	694.672	73.3007	621.371
Cluster-100412.6	blue	2117.35	1636.21	481.139	1155.07
Cluster-100412.9	turquoise	820.129	744.696	75.4331	669.263
Cluster-100414.0	brown	751.375	465.802	285.573	180.23
Cluster-100415.1	blue	7110.08	3624.29	3485.78	138.512
Cluster-100415.2	turquoise	3521.87	2382.82	1139.05	1243.77
Cluster-100430.0	turquoise	10377.1	5913.39	4463.73	1449.66
Cluster-100430.2	grey	41.2449	0.239076	41.0059	-40.7668
Cluster-100435.0	turquoise	7569.73	4550.95	3018.78	1532.18
Cluster-100435.2	blue	3976.35	2454.77	1521.58	933.192
Cluster-100462.0	turquoise	1230.58	402.172	828.403	-426.231
Cluster-100462.1	yellow	274.47	59.3982	215.071	-155.673
Cluster-100462.4	blue	14118.8	6838.58	7280.2	-441.624
Cluster-100471.3	turquoise	9997.86	5120.63	4877.23	243.408
Cluster-100473.1	blue	1953.08	1565.78	387.307	1178.47
Cluster-100481.4	turquoise	7333.5	4033.94	3299.56	734.382
Cluster-100498.0	blue	3529.42	1867.26	1662.15	205.107
Cluster-100506.0	turquoise	15659.8	8167.14	7492.67	674.469
Cluster-100506.1	blue	14722.7	7421.99	7300.69	121.291
Cluster-100508.0	blue	7904.47	3700.08	4204.39	-504.307
Cluster-100508.1	turquoise	10197.5	5880.51	4317.02	1563.5
Cluster-100508.10	turquoise	13785.1	7589.51	6195.62	1393.89
Cluster-100508.14	turquoise	9371.41	5235.21	4136.2	1099
Cluster-100508.15	blue	2404.75	1002.61	1402.14	-399.535
Cluster-100508.2	blue	4321.86	2191.21	2130.65	60.5573
Cluster-100508.8	blue	15613.9	7492.39	8121.51	-629.121
Cluster-100512.0	blue	11763.4	5905.03	5858.41	46.6206
Cluster-100512.1	turquoise	7072.96	4550.99	2521.97	2029.01
Cluster-100515.1	blue	6139.37	3686.33	2453.03	1233.3
Cluster-100517.1	blue	16038.4	7723.1	8315.34	-592.237
Cluster-100530.0	turquoise	11225	5693.41	5531.61	161.8
Cluster-100530.1	blue	15335	7433.41	7901.57	-468.163
Cluster-100530.2	turquoise	9606.26	4985.05	4621.21	363.835
Cluster-100530.3	blue	8960.74	5083.99	3876.75	1207.24
Cluster-100531.1	blue	60.6494	43.886	16.7634	27.1226
Cluster-100532.5	turquoise	2203.74	1492.86	710.886	781.971
Cluster-100532.6	blue	4496.79	2249.39	2247.4	1.98675
Cluster-100535.0	turquoise	11327.6	6394.16	4933.41	1460.75
Cluster-100535.1	blue	4951.8	3205.55	1746.24	1459.31
Cluster-100550.4	turquoise	11661.9	6689.65	4972.26	1717.39
Cluster-100550.5	turquoise	11799.7	6464.73	5334.99	1129.73
Cluster-100563.0	blue	12491.7	6007.36	6484.33	-476.973
Cluster-100563.2	turquoise	4215.02	2665.66	1549.37	1116.29
Cluster-100563.3	turquoise	4548.36	2549.63	1998.73	550.906
Cluster-100563.4	turquoise	14270	7357.51	6912.47	445.035
Cluster-100563.5	blue	14226	7138.97	7087.02	51.951
Cluster-100564.0	turquoise	4787.33	2776.23	2011.1	765.134
Cluster-100564.3	turquoise	13322.2	7407.41	5914.82	1492.59
Cluster-100566.0	blue	14056.2	6763.91	7292.26	-528.354
Cluster-100566.1	turquoise	14697.3	7464.8	7232.55	232.256
Cluster-100566.2	turquoise	414.32	250.656	163.664	86.9928
Cluster-100566.3	turquoise	945.511	402.674	542.837	-140.163
Cluster-100566.4	blue	2397.97	1822.4	575.573	1246.83
Cluster-100566.5	turquoise	5886.08	3862.82	2023.25	1839.57
Cluster-100566.7	blue	6459.19	3640.4	2818.79	821.619
Cluster-100566.8	turquoise	12440.2	6705.21	5735.02	970.195
Cluster-100569.0	blue	13429	6947.28	6481.72	465.554
Cluster-100592.1	turquoise	11822.7	5990.81	5831.86	158.95
Cluster-100595.9	turquoise	2210.81	1418.76	792.057	626.698
Cluster-100597.0	turquoise	2400.77	1707.08	693.69	1013.39
Cluster-100597.1	blue	9292.9	4383.53	4909.37	-525.842
Cluster-100598.0	turquoise	10083.2	5192.62	4890.58	302.039
Cluster-100598.11	blue	14022.6	7066.08	6956.5	109.581
Cluster-100598.5	turquoise	12615.8	6569.5	6046.35	523.155
Cluster-100598.7	turquoise	14399.6	7313.92	7085.67	228.255
Cluster-100598.8	blue	10438.1	5310.28	5127.84	182.441
Cluster-100620.0	turquoise	1204.26	827.41	376.847	450.564
Cluster-100623.10	turquoise	13335.9	6748.27	6587.67	160.599
Cluster-100623.11	blue	8879.27	4756.1	4123.17	632.922
Cluster-100623.12	turquoise	15855.2	7988.19	7867.03	121.168
Cluster-100623.14	turquoise	9906.13	5194.64	4711.48	483.162
Cluster-100623.15	turquoise	12450.2	6424.13	6026.05	398.076
Cluster-100623.16	turquoise	1189.71	673.962	515.747	158.216
Cluster-100623.18	blue	8116.22	4395.64	3720.57	675.07
Cluster-100623.2	turquoise	14687.9	7602.23	7085.66	516.573
Cluster-100623.3	turquoise	11215.4	5839.54	5375.9	463.634
Cluster-100623.5	blue	5419.27	3111.43	2307.85	803.582
Cluster-100623.6	blue	6257.58	3453.06	2804.52	648.538
Cluster-100623.8	blue	4431.35	2896.25	1535.11	1361.14
Cluster-100623.9	turquoise	2391.23	1667.73	723.493	944.242
Cluster-100628.1	blue	14266.1	6707.15	7558.92	-851.773
Cluster-100628.2	turquoise	14666	7756.13	6909.9	846.227
Cluster-100639.0	blue	12056.1	5922.72	6133.36	-210.64
Cluster-100639.1	blue	12549.1	6004.23	6544.83	-540.599
Cluster-100639.2	turquoise	10226.9	5687.1	4539.81	1147.28
Cluster-100643.0	turquoise	11319.6	6423.42	4896.15	1527.26
Cluster-100646.4	turquoise	11522.7	5719.09	5803.62	-84.531
Cluster-100651.1	turquoise	5837.47	3438.99	2398.48	1040.51
Cluster-100651.3	blue	7692.32	4274.22	3418.1	856.126
Cluster-100662.5	blue	7866.15	3677.25	4188.89	-511.638
Cluster-100662.6	turquoise	15312.8	7989.37	7323.44	665.931
Cluster-100674.0	blue	1615.28	405.379	1209.9	-804.519
Cluster-100676.1	turquoise	5004.21	3392.96	1611.25	1781.71
Cluster-100676.3	turquoise	14715.8	7732.31	6983.47	748.844
Cluster-100676.4	blue	5484.83	3412.27	2072.57	1339.7
Cluster-100676.6	blue	388.285	301.865	86.4201	215.444
Cluster-100676.7	blue	4669.27	2988.43	1680.84	1307.59
Cluster-100684.1	turquoise	5044.09	3326.17	1717.92	1608.26
Cluster-100684.3	blue	10966.4	5526.5	5439.88	86.6208
Cluster-100684.5	turquoise	14632.1	7765.19	6866.92	898.278
Cluster-100693.0	blue	12930.2	6779.5	6150.67	628.83
Cluster-100694.2	blue	10826.8	5578.37	5248.48	329.889
Cluster-100694.7	blue	8825.33	4280.68	4544.66	-263.981
Cluster-100706.0	turquoise	14448.8	7555.26	6893.55	661.706
Cluster-100706.3	turquoise	13670.2	7104.24	6566	538.235
Cluster-100706.4	blue	13688.4	6771.08	6917.31	-146.229
Cluster-100706.5	blue	12661.4	6071.94	6589.48	-517.533
Cluster-100706.7	turquoise	1410.27	649.598	760.67	-111.073
Cluster-100709.0	turquoise	9892.64	5249.29	4643.35	605.943
Cluster-100718.0	turquoise	9126.6	5468.68	3657.93	1810.75
Cluster-100720.0	blue	6880.38	3898.17	2982.21	915.953
Cluster-100722.0	blue	13596.8	6539.66	7057.16	-517.504
Cluster-100722.1	turquoise	14502	7505.62	6996.33	509.283
Cluster-100727.0	turquoise	11920.6	6786.3	5134.28	1652.03
Cluster-100727.2	blue	16171	7775.3	8395.75	-620.449
Cluster-100727.4	turquoise	14920.3	7881.28	7039.07	842.208
Cluster-100727.5	blue	13140.2	6394.15	6746.02	-351.868
Cluster-100727.6	turquoise	15664.8	8218.24	7446.58	771.655
Cluster-100728.1	blue	7799.07	3891.87	3907.2	-15.3262
Cluster-100728.2	turquoise	13236.4	7350.55	5885.83	1464.72
Cluster-100728.4	turquoise	12262.4	6385.16	5877.28	507.88
Cluster-100728.6	blue	7617.85	3971.45	3646.39	325.056
Cluster-100728.7	turquoise	10046.4	5765.93	4280.47	1485.46
Cluster-100734.0	turquoise	8978.28	5306.19	3672.09	1634.1
Cluster-100735.2	turquoise	12219.3	6127.09	6092.25	34.8386
Cluster-100738.0	blue	11530	5443.68	6086.37	-642.696
Cluster-100739.0	turquoise	140.233	40.6931	99.5403	-58.8473
Cluster-100739.2	blue	11395.7	5617.56	5778.12	-160.565
Cluster-100739.3	turquoise	13157.2	6712.57	6444.61	267.962
Cluster-100745.10	turquoise	11849.4	6706.1	5143.3	1562.8
Cluster-100745.5	blue	15080.6	7106.47	7974.15	-867.684
Cluster-100745.8	turquoise	5825.69	3730.2	2095.49	1634.71
Cluster-100746.0	turquoise	7110.2	3894.04	3216.16	677.883
Cluster-100747.1	blue	11476.1	5362.18	6113.97	-751.793
Cluster-100759.25	turquoise	69.7471	14.0857	55.6614	-41.5757
Cluster-100759.6	turquoise	2410.05	1328.09	1081.96	246.129
Cluster-100763.0	turquoise	12658.2	6481.83	6176.4	305.427
Cluster-100779.0	turquoise	13902.8	7362.46	6540.38	822.077
Cluster-100780.0	turquoise	7456.24	4502.34	2953.91	1548.43
Cluster-100782.0	brown	2541.48	545.147	1996.34	-1451.19
Cluster-100782.1	turquoise	14982.8	7875.85	7106.95	768.898
Cluster-100782.6	blue	386.201	169.493	216.709	-47.216
Cluster-100794.0	blue	9776.41	5366.55	4409.86	956.693
Cluster-100794.12	turquoise	7811.61	4219.79	3591.82	627.967
Cluster-100794.2	blue	11815.2	5913.86	5901.32	12.5366
Cluster-100794.3	turquoise	14221.1	7226.55	6994.55	232.006
Cluster-100794.6	turquoise	11562.5	5811.34	5751.21	60.1309
Cluster-100799.0	blue	2350.07	1866.77	483.293	1383.48
Cluster-100799.1	turquoise	2991.29	1623.96	1367.34	256.62
Cluster-100799.4	blue	3677.75	2598.98	1078.77	1520.22
Cluster-100801.0	turquoise	8018.88	4858.64	3160.24	1698.4
Cluster-100805.1	brown	10765.9	567.994	10197.9	-9629.91
Cluster-100805.10	turquoise	211.762	123.462	88.3006	35.1611
Cluster-100812.0	turquoise	13861.7	7511.6	6350.1	1161.49
Cluster-100812.1	blue	13711.3	6533.65	7177.64	-643.991
Cluster-100816.0	turquoise	10068.4	5172.81	4895.63	277.181
Cluster-100816.1	blue	4709.82	2226.14	2483.67	-257.527
Cluster-100824.1	blue	6426.56	3491.06	2935.5	555.566
Cluster-100825.1	blue	13929.3	6972.16	6957.13	15.0244
Cluster-100837.0	blue	15542	7687.48	7854.55	-167.074
Cluster-100837.1	turquoise	14039.6	7621.47	6418.15	1203.33
Cluster-100839.0	blue	8960.75	4131.58	4829.17	-697.591
Cluster-100848.10	turquoise	10452.7	6100.51	4352.21	1748.31
Cluster-100848.4	blue	6361.44	3881.2	2480.23	1400.97
Cluster-100848.6	turquoise	4101.3	2579.33	1521.97	1057.36
Cluster-100850.1	turquoise	7946.47	4502.57	3443.9	1058.68
Cluster-100850.3	blue	14874.8	7027.65	7847.16	-819.511
Cluster-100857.2	blue	7637.25	4625.42	3011.83	1613.6
Cluster-100857.3	turquoise	7775.54	4779.94	2995.6	1784.35
Cluster-100857.4	blue	3516.89	2192.6	1324.29	868.31
Cluster-100862.0	turquoise	10442.7	5286.48	5156.24	130.238
Cluster-100862.1	blue	9456.81	4951.49	4505.31	446.178
Cluster-100862.11	turquoise	8917.14	5329.1	3588.04	1741.07
Cluster-100862.12	turquoise	12594.5	6878.43	5716.12	1162.31
Cluster-100862.3	blue	10052.2	5563.95	4488.3	1075.65
Cluster-100862.5	blue	12891.8	6805.46	6086.39	719.077
Cluster-100862.6	blue	8748.17	4827.88	3920.29	907.598
Cluster-100862.8	turquoise	27.0997	24.0864	3.01328	21.0731
Cluster-100863.11	turquoise	13938.8	7241.92	6696.88	545.037
Cluster-100863.4	turquoise	15665.2	8024.24	7640.94	383.301
Cluster-100863.5	brown	5383.37	681.051	4702.31	-4021.26
Cluster-100863.7	turquoise	14952.7	7878.35	7074.34	804.013
Cluster-100867.0	turquoise	1689.76	1402.81	286.947	1115.87
Cluster-100870.0	turquoise	13271.3	7279.1	5992.23	1286.87
Cluster-100875.0	turquoise	14454.9	7412.15	7042.76	369.392
Cluster-100875.1	blue	13470.7	6996.49	6474.22	522.262
Cluster-100888.0	turquoise	9908.46	5114.29	4794.17	320.113
Cluster-100888.1	blue	12178.6	5960.22	6218.37	-258.141
Cluster-100896.0	turquoise	14528.9	7499.33	7029.55	469.782
Cluster-100896.2	blue	10226.2	4966.15	5260.08	-293.934
Cluster-100903.0	turquoise	5265.71	3605.12	1660.59	1944.54
Cluster-100903.11	blue	12486.2	6122.44	6363.8	-241.361
Cluster-100903.12	blue	11162.9	5708.87	5454.05	254.826
Cluster-100903.2	turquoise	1139.89	686.1	453.792	232.309
Cluster-100903.4	blue	8971.65	4541.36	4430.29	111.07
Cluster-100903.5	turquoise	10970.8	6238.54	4732.27	1506.26
Cluster-100903.7	turquoise	10589.8	5988.87	4600.91	1387.97
Cluster-100903.8	blue	8845.9	4868.76	3977.14	891.614
Cluster-100903.9	turquoise	11643.3	6598.82	5044.51	1554.3
Cluster-100908.0	blue	1275.07	1085.07	190.007	895.062
Cluster-100910.4	blue	9401.52	4312.94	5088.58	-775.636
Cluster-100910.8	turquoise	12639.9	6398.98	6240.89	158.092
Cluster-100916.0	turquoise	6048.22	4053.02	1995.21	2057.81
Cluster-100929.0	turquoise	3859.73	2850.88	1008.85	1842.03
Cluster-100929.3	turquoise	3022.74	2289.78	732.96	1556.82
Cluster-100931.0	turquoise	2582.13	1863.1	719.033	1144.07
Cluster-100942.0	turquoise	12055.4	6553.81	5501.6	1052.21
Cluster-100943.0	turquoise	14411.5	7376.74	7034.78	341.959
Cluster-100945.0	blue	13727.6	6767.42	6960.14	-192.725
Cluster-100960.0	blue	13846.8	6744.86	7101.95	-357.086
Cluster-100960.1	turquoise	10481.8	6168.82	4312.96	1855.86
Cluster-100960.3	blue	5422.81	3251.92	2170.88	1081.04
Cluster-100966.1	turquoise	12794.8	6568.41	6226.44	341.968
Cluster-100966.2	blue	10165.2	4758.16	5407.05	-648.884
Cluster-100967.0	turquoise	10076.7	6125.81	3950.93	2174.89
Cluster-100981.0	turquoise	8648.99	4529.09	4119.9	409.191
Cluster-100981.2	blue	14220.2	6885.75	7334.48	-448.734
Cluster-100989.0	turquoise	5617.41	3157.2	2460.22	696.983
Cluster-100995.3	blue	5507.27	2745.72	2761.55	-15.8277
Cluster-100995.4	turquoise	11862.6	6311.22	5551.38	759.837
Cluster-100995.5	turquoise	5809.33	3819.56	1989.77	1829.79
Cluster-100995.8	blue	6455.37	3137.33	3318.04	-180.711
Cluster-100997.0	brown	2380.08	472.782	1907.3	-1434.52
Cluster-101003.3	turquoise	3829.92	2824.04	1005.87	1818.17
Cluster-101012.0	turquoise	11149.6	6095.2	5054.44	1040.76
Cluster-101012.1	blue	7316.37	3450.51	3865.86	-415.351
Cluster-101019.10	turquoise	5815.05	2836.1	2978.94	-142.841
Cluster-101019.11	turquoise	13325.7	7458.85	5866.84	1592.01
Cluster-101019.13	blue	13670.9	6902.52	6768.4	134.12
Cluster-101019.15	blue	13817.3	6920.26	6897.03	23.2385
Cluster-101019.18	turquoise	9517.56	5145.54	4372.02	773.528
Cluster-101019.2	blue	10098.6	5181.5	4917.12	264.377
Cluster-101019.21	blue	12647	6378.22	6268.79	109.423
Cluster-101019.8	blue	5642.3	3201.52	2440.77	760.747
Cluster-101022.1	blue	9810.97	4776.7	5034.27	-257.573
Cluster-101028.1	turquoise	1184.11	910.817	273.292	637.525
Cluster-101029.0	turquoise	6416.41	4152.25	2264.16	1888.09
Cluster-101038.0	turquoise	3965.75	2379.35	1586.4	792.948
Cluster-101039.0	blue	4875.03	2865.17	2009.86	855.306
Cluster-101039.1	blue	2999.55	1498.53	1501.03	-2.49718
Cluster-101049.1	turquoise	1762.58	1457.5	305.08	1152.42
Cluster-101049.3	turquoise	2075.43	1649.37	426.052	1223.32
Cluster-101049.4	brown	2281.16	646.664	1634.5	-987.835
Cluster-101049.5	brown	1357.71	714.612	643.093	71.5192
Cluster-101049.6	brown	1710.34	787.333	923.009	-135.676
Cluster-101052.0	blue	4018.88	1945.47	2073.41	-127.945
Cluster-101052.1	turquoise	11561.2	6337.8	5223.36	1114.44
Cluster-101065.0	blue	6522.89	3907.99	2614.9	1293.09
Cluster-101065.1	turquoise	8178.3	5195.73	2982.57	2213.16
Cluster-101066.0	turquoise	11322.1	5909.69	5412.36	497.323
Cluster-101074.0	blue	349.129	196.551	152.578	43.9731
Cluster-101074.1	turquoise	4526.88	2444.66	2082.22	362.439
Cluster-101079.0	blue	1339.79	1155.52	184.267	971.253
Cluster-101079.2	turquoise	1122.67	999.599	123.071	876.528
Cluster-101079.3	blue	1220.66	1046.95	173.706	873.248
Cluster-101089.0	turquoise	8599.84	4405.51	4194.34	211.172
Cluster-101089.18	blue	3765.57	1843.74	1921.83	-78.0908
Cluster-101089.3	turquoise	5536.32	3169.72	2366.6	803.118
Cluster-101089.4	blue	2852.93	1828.53	1024.4	804.131
Cluster-101089.5	brown	5009.09	759.941	4249.15	-3489.21
Cluster-101101.0	turquoise	791.659	222.03	569.629	-347.598
Cluster-101101.1	turquoise	7907.84	4761.06	3146.78	1614.29
Cluster-101101.3	blue	10652.3	5694.43	4957.83	736.604
Cluster-101101.4	blue	4116.52	2667.55	1448.97	1218.57
Cluster-101101.5	turquoise	272.062	25.9293	246.133	-220.203
Cluster-101101.7	blue	3788.37	2474.29	1314.09	1160.2
Cluster-101103.0	blue	11074.9	5706.93	5368	338.928
Cluster-101103.1	turquoise	8952.32	4939.23	4013.1	926.134
Cluster-101108.1	turquoise	2324.75	1747.87	576.871	1171
Cluster-101113.0	blue	2871.74	1467.45	1404.29	63.1661
Cluster-101117.0	blue	7670.3	3859.75	3810.54	49.2072
Cluster-101117.1	turquoise	12318.6	6402.58	5915.98	486.599
Cluster-101121.1	turquoise	9721.17	4888.41	4832.77	55.6397
Cluster-101122.0	blue	6769.79	4087.55	2682.23	1405.32
Cluster-101122.1	turquoise	11363.8	5705.03	5658.74	46.2914
Cluster-101122.11	blue	15249	7372.16	7876.85	-504.689
Cluster-101122.12	blue	11117.1	5493.13	5623.96	-130.829
Cluster-101122.2	turquoise	10376.2	5822.1	4554.07	1268.03
Cluster-101122.4	turquoise	10713.6	5990.17	4723.42	1266.74
Cluster-101122.5	blue	1341.1	953.586	387.519	566.067
Cluster-101122.6	turquoise	14983	7527.55	7455.49	72.0646
Cluster-101122.8	blue	14426.2	6825.38	7600.84	-775.454
Cluster-101124.0	blue	9183.52	5183.74	3999.79	1183.95
Cluster-101124.1	turquoise	5234.32	2960.8	2273.52	687.287
Cluster-101124.2	blue	9392.11	5046.31	4345.8	700.501
Cluster-101131.0	turquoise	14124.7	7532.99	6591.67	941.326
Cluster-101134.1	blue	15405.2	7474.18	7931	-456.815
Cluster-101134.4	turquoise	15852.4	8015.18	7837.22	177.961
Cluster-101139.3	blue	710.735	558.267	152.469	405.798
Cluster-101139.4	blue	10235.2	5390.94	4844.27	546.666
Cluster-101139.5	turquoise	13022.2	6638.66	6383.57	255.088
Cluster-101139.6	blue	390.901	268.176	122.725	145.451
Cluster-101146.0	turquoise	9649.49	5853.65	3795.84	2057.81
Cluster-101146.1	turquoise	14479	7486.73	6992.31	494.423
Cluster-101147.0	turquoise	13024.8	7168.39	5856.43	1311.96
Cluster-101148.5	turquoise	11255.4	6130.65	5124.78	1005.87
Cluster-101153.0	turquoise	8738.05	4648.16	4089.89	558.271
Cluster-101154.0	turquoise	13702.6	7173.32	6529.29	644.026
Cluster-101170.1	turquoise	14439.4	7433.75	7005.65	428.106
Cluster-101170.4	blue	13112.1	6127.67	6984.45	-856.772
Cluster-101170.5	turquoise	4993.44	2247.09	2746.36	-499.271
Cluster-101170.6	turquoise	11528.4	5987.3	5541.13	446.17
Cluster-101175.3	turquoise	8908.47	5503.1	3405.37	2097.72
Cluster-101176.3	turquoise	369.66	235.015	134.645	100.37
Cluster-101176.6	blue	8536.47	4504.16	4032.32	471.843
Cluster-101176.9	turquoise	12663.4	6961.83	5701.56	1260.28
Cluster-101181.1	blue	15479.3	7453.04	8026.26	-573.221
Cluster-101190.0	turquoise	10997.5	5625.61	5371.9	253.711
Cluster-101190.1	blue	3501.48	2396.41	1105.07	1291.33
Cluster-10120.104	blue	11357.1	6012.49	5344.62	667.87
Cluster-10120.106	blue	9689.31	4811.38	4877.92	-66.5416
Cluster-10120.123	blue	9052.53	4722.12	4330.41	391.706
Cluster-10120.124	blue	6949.84	3937.81	3012.02	925.79
Cluster-10120.131	blue	5586.75	3161	2425.75	735.254
Cluster-10120.133	blue	6589.43	3207.44	3381.98	-174.541
Cluster-10120.140	blue	13771.2	7048.68	6722.49	326.198
Cluster-10120.156	blue	635.386	412.451	222.935	189.516
Cluster-10120.157	turquoise	13227.5	6811.62	6415.83	395.798
Cluster-10120.158	blue	6296.15	3779.83	2516.32	1263.51
Cluster-10120.159	blue	8081.47	4539.04	3542.43	996.608
Cluster-10120.162	blue	3545.97	2081.75	1464.23	617.522
Cluster-10120.163	blue	8418.99	4405	4013.99	391.017
Cluster-10120.168	blue	709.45	456.078	253.372	202.706
Cluster-10120.170	turquoise	14818.4	7573.04	7245.32	327.722
Cluster-10120.172	blue	12382.8	6396.07	5986.73	409.336
Cluster-10120.175	blue	9569.86	5022.37	4547.49	474.88
Cluster-10120.179	blue	9437.25	5011.79	4425.46	586.325
Cluster-10120.181	blue	5212.07	3343.51	1868.57	1474.94
Cluster-10120.184	blue	13060.6	6647.86	6412.74	235.118
Cluster-10120.192	blue	12400	5986.23	6413.78	-427.543
Cluster-10120.194	blue	10563.5	5466.57	5096.96	369.612
Cluster-10120.197	blue	12459.2	6452.39	6006.81	445.58
Cluster-10120.199	blue	8405.37	4588.53	3816.85	771.682
Cluster-10120.218	blue	10088.8	5403.42	4685.37	718.05
Cluster-10120.219	blue	12074.4	6292.75	5781.7	511.042
Cluster-10120.228	blue	6124.12	3874.98	2249.13	1625.85
Cluster-10120.234	blue	7572.26	4183.19	3389.07	794.123
Cluster-10120.235	blue	4405.45	2468.73	1936.72	532.005
Cluster-10120.26	blue	6108.92	3586.9	2522.02	1064.88
Cluster-10120.35	blue	12513.6	6587.68	5925.92	661.758
Cluster-10120.38	turquoise	3551.62	1956.69	1594.93	361.752
Cluster-10120.40	turquoise	13288.8	7417.68	5871.15	1546.53
Cluster-10120.42	turquoise	29.6261	25.2996	4.32651	20.9731
Cluster-10120.46	turquoise	9651.21	5307.8	4343.41	964.393
Cluster-10120.47	turquoise	6392.41	4098.77	2293.64	1805.13
Cluster-10120.55	blue	8848.92	4759.67	4089.25	670.412
Cluster-10120.63	blue	10999.6	5480.15	5519.44	-39.2932
Cluster-10120.65	blue	12079.7	5957.36	6122.39	-165.03
Cluster-10120.72	blue	11659.8	5488.79	6171	-682.206
Cluster-10120.73	blue	13615.3	6992.6	6622.66	369.939
Cluster-10120.76	blue	5806.8	3202.6	2604.2	598.398
Cluster-10120.77	turquoise	14001.9	7084.77	6917.17	167.604
Cluster-10120.78	blue	14540.5	7047.26	7493.25	-445.988
Cluster-10120.79	turquoise	9869.14	4857.47	5011.67	-154.196
Cluster-10120.84	blue	6872.49	3677.65	3194.84	482.807
Cluster-10120.85	turquoise	2476.59	1372.89	1103.7	269.192
Cluster-10120.91	blue	13535.3	6523.15	7012.18	-489.032
Cluster-10120.95	blue	11098.2	5911.07	5187.11	723.963
Cluster-101200.0	turquoise	5408.72	3098.2	2310.52	787.677
Cluster-101222.0	turquoise	10524	5838.77	4685.19	1153.58
Cluster-101222.1	blue	6881.38	4289.48	2591.9	1697.57
Cluster-101223.0	turquoise	13964.5	7550.28	6414.17	1136.12
Cluster-101226.0	blue	11349.7	5931.52	5418.13	513.39
Cluster-101226.1	blue	6602.66	3969.41	2633.24	1336.17
Cluster-101228.0	turquoise	11956.3	6673.55	5282.77	1390.79
Cluster-101236.0	turquoise	11971.6	6603.94	5367.65	1236.29
Cluster-101236.1	blue	10417.5	5008.46	5409.05	-400.593
Cluster-101239.5	blue	11483	5605.01	5878.01	-273.003
Cluster-101242.0	turquoise	13085.8	6690.22	6395.6	294.625
Cluster-101242.10	turquoise	1073.65	876.332	197.315	679.016
Cluster-101242.11	blue	9863.52	5479.81	4383.71	1096.1
Cluster-101242.12	turquoise	10986.2	6260.02	4726.14	1533.88
Cluster-101242.13	turquoise	7727.98	4775.24	2952.74	1822.5
Cluster-101242.15	turquoise	4820.19	2271.21	2548.97	-277.756
Cluster-101242.5	blue	5624.76	3509.74	2115.02	1394.73
Cluster-101242.6	turquoise	13916.9	6957.15	6959.78	-2.63378
Cluster-101242.7	blue	13412	6548.54	6863.51	-314.978
Cluster-101242.8	turquoise	14980.7	7867.13	7113.53	753.599
Cluster-101242.9	blue	3898.97	1965.84	1933.13	32.7143
Cluster-101249.0	turquoise	5011.56	2851.45	2160.11	691.338
Cluster-101249.1	turquoise	7098.4	4368.58	2729.82	1638.76
Cluster-10125.1	blue	8616.29	4717.41	3898.89	818.518
Cluster-101255.0	turquoise	11831.5	5974.26	5857.25	117.016
Cluster-101255.1	blue	9792.81	4608.19	5184.62	-576.433
Cluster-10126.1	blue	10805.9	5543.85	5262.07	281.776
Cluster-10126.10	blue	5595.67	3035.62	2560.05	475.566
Cluster-10126.2	blue	12118.3	6075.77	6042.51	33.2537
Cluster-10126.3	blue	8731.85	4534.68	4197.17	337.503
Cluster-10126.4	blue	10496	5431.2	5064.77	366.432
Cluster-10126.6	blue	14479.4	7211.18	7268.23	-57.0507
Cluster-10126.8	blue	8497.58	4398.86	4098.72	300.141
Cluster-10126.9	blue	7812.47	3984.17	3828.31	155.86
Cluster-101272.2	brown	1501.11	733.024	768.082	-35.0578
Cluster-101277.0	yellow	337.931	145.031	192.9	-47.8691
Cluster-101281.2	turquoise	7367.5	4574.98	2792.52	1782.46
Cluster-101281.3	blue	118.373	102.141	16.2329	85.9076
Cluster-101282.0	blue	13101.1	6377.96	6723.1	-345.133
Cluster-101284.0	blue	10563.8	5844.04	4719.75	1124.29
Cluster-101284.1	blue	9380.43	5415.61	3964.82	1450.79
Cluster-101284.2	turquoise	7227.96	4675.44	2552.52	2122.92
Cluster-101284.3	turquoise	11157.5	5637.1	5520.41	116.683
Cluster-101287.0	blue	5958.52	3757.82	2200.7	1557.11
Cluster-101287.1	turquoise	8595.4	5232.24	3363.16	1869.09
Cluster-101287.2	turquoise	856.266	259.371	596.895	-337.524
Cluster-101288.12	blue	10444.5	5568.2	4876.32	691.878
Cluster-101294.6	blue	1924.6	1167.56	757.045	410.513
Cluster-101306.10	blue	9939.83	5581.58	4358.26	1223.32
Cluster-101306.8	turquoise	13674.6	7248.21	6426.36	821.855
Cluster-101325.0	blue	868.215	696.922	171.294	525.628
Cluster-101327.4	blue	9648.76	4750.64	4898.13	-147.49
Cluster-101327.5	turquoise	13560.8	6774.58	6786.22	-11.6436
Cluster-101327.6	turquoise	12203	6133.17	6069.87	63.2973
Cluster-101327.7	blue	12615.8	6370.11	6245.72	124.392
Cluster-101329.2	blue	12858.4	6231.82	6626.54	-394.72
Cluster-101330.0	blue	696.598	534.289	162.308	371.981
Cluster-101334.0	blue	4349.95	2795.5	1554.45	1241.05
Cluster-101334.1	turquoise	1029.88	900.118	129.767	770.351
Cluster-101336.3	turquoise	10266.8	5267.97	4998.8	269.175
Cluster-101336.6	turquoise	7395.31	4323.87	3071.44	1252.43
Cluster-101336.9	blue	4512.02	2356.15	2155.87	200.279
Cluster-101340.4	blue	11330.8	6120.52	5210.32	910.198
Cluster-101340.6	blue	4691.47	3094.49	1596.99	1497.5
Cluster-101348.0	turquoise	13742.7	7440.26	6302.45	1137.81
Cluster-101353.0	turquoise	14641.8	7430.03	7211.81	218.219
Cluster-101353.10	turquoise	5369.32	3293.49	2075.83	1217.66
Cluster-101353.12	blue	8270.12	4263.09	4007.02	256.071
Cluster-101353.15	blue	10305.5	5247.23	5058.27	188.965
Cluster-101353.16	blue	10463.1	5462.19	5000.94	461.257
Cluster-101353.2	turquoise	12178.8	6650.38	5528.42	1121.96
Cluster-101353.7	turquoise	12235.9	6134.06	6101.83	32.2318
Cluster-101360.1	turquoise	14276.6	7558.09	6718.52	839.574
Cluster-101360.2	blue	12987.7	5997.45	6990.27	-992.814
Cluster-101364.0	turquoise	14403.7	7291.21	7112.47	178.743
Cluster-101364.1	blue	12858.3	6393.36	6464.97	-71.612
Cluster-101381.0	turquoise	8284.5	4548.47	3736.03	812.438
Cluster-101381.1	blue	3015.14	2144.59	870.546	1274.05
Cluster-101381.2	blue	3714.35	2610.14	1104.21	1505.93
Cluster-101381.3	turquoise	1331.17	991.027	340.144	650.882
Cluster-101381.4	turquoise	189.261	172.171	17.0901	155.08
Cluster-101381.5	turquoise	7309.65	4721.13	2588.52	2132.61
Cluster-101381.6	blue	12024.1	5475.41	6548.68	-1073.27
Cluster-101395.0	turquoise	14972.9	7998.23	6974.68	1023.55
Cluster-101401.0	turquoise	7947.51	4006.64	3940.87	65.7622
Cluster-101401.1	blue	12193.5	6012.16	6181.38	-169.217
Cluster-101402.2	blue	4694.46	2446.24	2248.22	198.023
Cluster-101404.0	turquoise	10940.8	5571.74	5369.03	202.71
Cluster-101406.0	blue	461.26	389.762	71.4975	318.265
Cluster-101411.0	blue	690.551	292.153	398.398	-106.245
Cluster-101417.0	turquoise	12861	6449.43	6411.62	37.8104
Cluster-101417.1	turquoise	12953.9	6530.21	6423.67	106.534
Cluster-101417.2	blue	8696.07	5010.57	3685.5	1325.07
Cluster-101424.0	yellow	394.387	110.483	283.904	-173.422
Cluster-101426.2	blue	7251.41	4170.56	3080.85	1089.71
Cluster-101431.3	blue	5578.27	3263.21	2315.06	948.151
Cluster-101437.1	turquoise	2768.5	1971.4	797.097	1174.3
Cluster-101437.10	blue	2706.98	1251.74	1455.25	-203.509
Cluster-101437.11	yellow	434.184	125.768	308.417	-182.649
Cluster-101437.2	yellow	455.021	81.3295	373.692	-292.362
Cluster-101437.8	turquoise	1176.32	930.499	245.821	684.678
Cluster-101438.0	blue	14615.7	6878.8	7736.94	-858.136
Cluster-101438.1	turquoise	14795.8	7992.04	6803.73	1188.31
Cluster-101438.2	brown	4010.78	628.429	3382.35	-2753.92
Cluster-101439.0	blue	12844.5	6646.35	6198.13	448.219
Cluster-101439.1	turquoise	6984.04	4511.36	2472.68	2038.68
Cluster-101439.2	turquoise	6840.54	3789.68	3050.86	738.814
Cluster-101442.0	blue	11207	5413.22	5793.83	-380.606
Cluster-101442.1	turquoise	9741.03	5382.93	4358.1	1024.82
Cluster-101444.1	turquoise	11640	6713.59	4926.39	1787.2
Cluster-101450.0	turquoise	9309.52	5630.66	3678.86	1951.8
Cluster-101451.0	blue	7609.96	3508.15	4101.81	-593.663
Cluster-101453.1	turquoise	13024.2	7020.07	6004.17	1015.9
Cluster-101479.0	blue	9637.68	5235.78	4401.9	833.876
Cluster-101479.2	turquoise	12446.4	6886.27	5560.08	1326.19
Cluster-101482.1	turquoise	4551.74	2764.2	1787.54	976.658
Cluster-101482.10	turquoise	4472.87	2742.56	1730.32	1012.24
Cluster-101482.11	turquoise	4810.67	2872.6	1938.07	934.534
Cluster-101482.12	blue	11270.4	5738.65	5531.78	206.869
Cluster-101482.13	blue	12204.9	5943.93	6260.96	-317.03
Cluster-101482.14	blue	7835.6	4148.26	3687.34	460.911
Cluster-101482.16	blue	9160.3	4354.81	4805.49	-450.672
Cluster-101482.2	blue	12076.8	6242.66	5834.09	408.57
Cluster-101482.8	blue	12017.5	6064.58	5952.88	111.695
Cluster-101483.4	blue	14343.4	7248	7095.37	152.627
Cluster-101483.9	turquoise	13451.7	6793.35	6658.32	135.032
Cluster-101497.2	turquoise	3346.66	2184.77	1161.89	1022.88
Cluster-101513.1	blue	5217.22	3147.04	2070.18	1076.86
Cluster-101513.4	blue	8833.52	4808.69	4024.83	783.857
Cluster-101516.10	turquoise	10260	5854.7	4405.31	1449.39
Cluster-101517.0	turquoise	11055.5	6278.66	4776.89	1501.77
Cluster-10152.1	blue	13714.9	6792.44	6922.5	-130.065
Cluster-101520.0	turquoise	6817.38	3755.44	3061.94	693.5
Cluster-101520.1	blue	8090.27	4177.96	3912.31	265.657
Cluster-101520.2	blue	11266.9	5263.85	6003.06	-739.214
Cluster-101525.5	blue	1253.45	1109.17	144.285	964.883
Cluster-101533.1	turquoise	1175.18	1043.28	131.903	911.372
Cluster-101533.2	blue	1250.99	1086.44	164.545	921.898
Cluster-101538.1	blue	9023.44	4973.3	4050.13	923.17
Cluster-101542.2	turquoise	14903.9	7717.9	7186.03	531.864
Cluster-101542.3	blue	12298.4	6158.54	6139.86	18.682
Cluster-101543.0	blue	14894.3	7406.2	7488.11	-81.9097
Cluster-101543.1	turquoise	14011.2	7486.31	6524.93	961.382
Cluster-101550.0	blue	5957.93	3776.49	2181.44	1595.05
Cluster-101550.1	turquoise	14667.2	7533.91	7133.27	400.644
Cluster-101550.2	turquoise	14485.8	7677.45	6808.37	869.08
Cluster-101560.1	blue	5582.5	2749.22	2833.28	-84.0569
Cluster-101589.0	turquoise	4468.13	3188.03	1280.1	1907.93
Cluster-101624.10	blue	11540.2	5468.26	6071.91	-603.651
Cluster-101624.2	turquoise	13666.8	7206.96	6459.81	747.153
Cluster-101624.3	blue	10340.9	5105.9	5235.04	-129.137
Cluster-101624.6	turquoise	11235.5	6070.39	5165.09	905.303
Cluster-101624.8	blue	11163.6	5497.72	5665.84	-168.125
Cluster-101624.9	blue	12494.9	6396.33	6098.57	297.76
Cluster-101638.0	brown	828.285	172.238	656.047	-483.809
Cluster-101638.1	blue	984.794	795.383	189.411	605.972
Cluster-101638.2	turquoise	5942.35	3731.99	2210.37	1521.62
Cluster-101638.3	turquoise	6889.16	4076.84	2812.32	1264.52
Cluster-101638.5	blue	3678.61	2061.64	1616.97	444.674
Cluster-101638.6	turquoise	2934.86	2089.23	845.629	1243.6
Cluster-101643.0	blue	9601.77	5161.12	4440.66	720.456
Cluster-101643.4	blue	929.665	801.161	128.505	672.656
Cluster-101647.2	turquoise	6758.4	4218.47	2539.93	1678.54
Cluster-101647.3	blue	13747.1	6715.65	7031.41	-315.752
Cluster-101661.0	turquoise	10695.1	5596.91	5098.15	498.752
Cluster-101661.3	blue	4313.24	2685.43	1627.81	1057.62
Cluster-101665.1	turquoise	589.098	467.722	121.376	346.346
Cluster-101665.10	brown	954.189	624.059	330.13	293.929
Cluster-101665.8	brown	698.876	462.087	236.789	225.298
Cluster-101666.0	turquoise	3310.31	1880.85	1429.46	451.384
Cluster-101686.0	brown	2084.56	317.439	1767.12	-1449.68
Cluster-101686.1	turquoise	1903.73	1376.32	527.402	848.921
Cluster-101690.8	blue	8945.95	4629.12	4316.83	312.29
Cluster-10170.1	blue	2902.54	1731.62	1170.91	560.708
Cluster-10170.11	turquoise	12621.6	6533.26	6088.38	444.879
Cluster-10170.14	blue	12393.4	6543.52	5849.9	693.621
Cluster-10170.15	turquoise	13591.5	7040.09	6551.44	488.652
Cluster-10170.16	turquoise	7455.87	3901.65	3554.22	347.426
Cluster-10170.21	turquoise	14409.3	7414.53	6994.77	419.759
Cluster-10170.22	blue	14655.9	7070.19	7585.71	-515.525
Cluster-10170.25	blue	8166.51	4183.74	3982.77	200.963
Cluster-10170.26	blue	13862.1	7131.08	6730.97	400.11
Cluster-10170.30	turquoise	7788.25	3997.97	3790.29	207.681
Cluster-10170.31	turquoise	514.957	215.362	299.595	-84.2331
Cluster-10170.33	blue	14584.3	7117.86	7466.44	-348.578
Cluster-10170.4	blue	106.208	81.4734	24.7348	56.7387
Cluster-10170.5	turquoise	7628.18	3903.83	3724.35	179.479
Cluster-10170.7	turquoise	960.307	461.491	498.816	-37.3251
Cluster-10170.8	blue	12289.2	6572.86	5716.31	856.545
Cluster-101707.0	turquoise	9690.73	5278.6	4412.14	866.46
Cluster-101709.0	blue	9309.51	4995.15	4314.36	680.783
Cluster-101709.1	turquoise	13512.9	7375.65	6137.29	1238.37
Cluster-101710.0	blue	10893	5100.92	5792.08	-691.152
Cluster-101710.1	turquoise	5951.11	3795.67	2155.44	1640.23
Cluster-101726.0	blue	9526.06	4856.59	4669.47	187.117
Cluster-101726.1	turquoise	9152.59	5320.08	3832.51	1487.56
Cluster-101729.0	yellow	269.174	71.8781	197.296	-125.417
Cluster-101735.6	turquoise	8150.72	4803.44	3347.28	1456.15
Cluster-101739.9	blue	5572.14	3198.35	2373.79	824.561
Cluster-101747.1	turquoise	7880.68	4224.23	3656.45	567.78
Cluster-101760.0	brown	1208.02	647.371	560.651	86.72
Cluster-101760.1	turquoise	2102.59	1667.18	435.412	1231.77
Cluster-101763.0	blue	8719.73	4339.29	4380.44	-41.142
Cluster-101763.1	turquoise	9308.76	5354.56	3954.2	1400.36
Cluster-101770.1	blue	11250.2	5364.41	5885.81	-521.402
Cluster-101770.10	turquoise	2930	2054.32	875.68	1178.64
Cluster-101770.12	blue	11283.7	5896.31	5387.44	508.872
Cluster-101770.13	turquoise	3701.25	2587.07	1114.18	1472.88
Cluster-101770.14	turquoise	11052.4	6232.41	4819.94	1412.48
Cluster-101770.15	turquoise	5668.52	3740.37	1928.15	1812.21
Cluster-101770.16	blue	6574.31	3221.72	3352.59	-130.872
Cluster-101770.19	turquoise	3519.68	2209.35	1310.33	899.018
Cluster-101770.2	turquoise	4603.98	2480.86	2123.12	357.735
Cluster-101770.21	blue	12004.4	5862.65	6141.78	-279.128
Cluster-101770.22	turquoise	6667.46	4158.36	2509.09	1649.27
Cluster-101770.23	blue	15491.7	7487.31	8004.38	-517.062
Cluster-101770.24	blue	12903.4	6753.37	6149.99	603.379
Cluster-101770.27	turquoise	13089.5	6843.23	6246.28	596.952
Cluster-101770.28	turquoise	10223.2	5707.92	4515.27	1192.65
Cluster-101770.5	turquoise	11065.3	6094.99	4970.34	1124.65
Cluster-101770.6	blue	11062.8	5599.18	5463.62	135.56
Cluster-101770.7	turquoise	4014.33	2798.54	1215.79	1582.74
Cluster-101770.9	turquoise	8479.84	5248.51	3231.33	2017.18
Cluster-101775.1	turquoise	14821.4	7768.64	7052.72	715.919
Cluster-101775.3	blue	14554.7	6839.05	7715.63	-876.579
Cluster-101775.9	blue	5406.76	3322.65	2084.11	1238.54
Cluster-101781.0	turquoise	10190.9	5854.14	4336.76	1517.38
Cluster-101781.2	turquoise	6572.8	3688.31	2884.5	803.812
Cluster-101781.4	turquoise	10727.7	6077.35	4650.33	1427.02
Cluster-101781.5	turquoise	8383.29	4449.66	3933.63	516.032
Cluster-101781.6	blue	8264.41	4316.29	3948.12	368.166
Cluster-101783.0	turquoise	10342.4	5287.42	5055.01	232.415
Cluster-101786.1	turquoise	4819.94	3442.27	1377.67	2064.6
Cluster-10179.10	turquoise	10679.6	6317.75	4361.81	1955.94
Cluster-10179.11	blue	8174.82	4602.2	3572.62	1029.58
Cluster-10179.14	blue	8504.18	4535.62	3968.55	567.069
Cluster-10179.15	blue	13832.7	6850.17	6982.57	-132.407
Cluster-10179.16	turquoise	12099.8	6288.48	5811.29	477.189
Cluster-10179.17	blue	11388.1	5548.55	5839.57	-291.015
Cluster-10179.2	brown	4937.73	803.368	4134.36	-3330.99
Cluster-10179.24	turquoise	4439.33	2576.16	1863.18	712.976
Cluster-10179.3	turquoise	10881.3	5613.29	5268.01	345.279
Cluster-10179.5	turquoise	11512.7	5825.29	5687.4	137.889
Cluster-10179.6	turquoise	12734.5	6475.36	6259.16	216.203
Cluster-10179.7	turquoise	11644	6619.59	5024.39	1595.21
Cluster-10179.8	brown	10212.9	541.761	9671.17	-9129.41
Cluster-10179.9	blue	12555.5	6060.61	6494.93	-434.325
Cluster-101795.0	turquoise	11272.6	6355.23	4917.39	1437.84
Cluster-101795.2	turquoise	11969.5	6739.11	5230.42	1508.69
Cluster-101795.5	turquoise	8652.55	5022.38	3630.18	1392.2
Cluster-101795.6	blue	7307.15	4299.5	3007.65	1291.85
Cluster-101801.0	blue	1745.21	1351.7	393.509	958.188
Cluster-101818.0	brown	1430.18	614.25	815.929	-201.679
Cluster-101847.0	turquoise	2832.4	1879.69	952.714	926.973
Cluster-101855.0	turquoise	10515.6	6174.36	4341.24	1833.12
Cluster-101865.0	turquoise	11190.4	6043.03	5147.4	895.634
Cluster-101865.1	blue	9594.62	4715.18	4879.44	-164.259
Cluster-101869.2	blue	2038.61	1604	434.607	1169.4
Cluster-101872.1	turquoise	14802.8	7663.15	7139.69	523.458
Cluster-101875.0	blue	13306	6467.37	6838.63	-371.26
Cluster-101875.1	turquoise	12992.4	7124.09	5868.35	1255.74
Cluster-101884.0	blue	8886.24	4647.61	4238.63	408.978
Cluster-101892.0	turquoise	4926.36	3039.63	1886.73	1152.9
Cluster-101892.1	blue	4508.36	2132.29	2376.06	-243.77
Cluster-101898.0	blue	4260.36	2190.87	2069.49	121.375
Cluster-101903.12	turquoise	6781.13	3480.59	3300.54	180.047
Cluster-101903.19	blue	7982.77	4738.09	3244.68	1493.4
Cluster-101903.3	turquoise	10984.1	5585.13	5398.93	186.196
Cluster-101903.4	turquoise	10399.5	5277.4	5122.13	155.267
Cluster-101903.7	turquoise	14778.9	7598.11	7180.74	417.368
Cluster-101903.8	blue	10856.3	5855.61	5000.66	854.942
Cluster-101903.9	blue	9258.34	4870.96	4387.38	483.585
Cluster-101906.0	turquoise	9922.47	6047.39	3875.07	2172.32
Cluster-101909.2	turquoise	13908.2	7538.61	6369.6	1169.01
Cluster-101909.4	blue	14590.9	7004.22	7586.72	-582.495
Cluster-101909.7	blue	13741.7	6888.56	6853.19	35.3682
Cluster-101909.8	turquoise	15376.2	8018.71	7357.52	661.188
Cluster-101910.0	turquoise	5823.95	3347.64	2476.32	871.323
Cluster-101912.2	turquoise	2216.23	1692.36	523.862	1168.5
Cluster-101912.4	turquoise	10084.3	5230.91	4853.37	377.544
Cluster-101912.5	brown	1596.8	464.356	1132.44	-668.086
Cluster-101921.0	turquoise	12248.2	7023.49	5224.72	1798.77
Cluster-10193.12	blue	13289.1	6731.35	6557.71	173.631
Cluster-101934.0	turquoise	4562.59	2723.27	1839.31	883.956
Cluster-101934.1	blue	12809.8	5962.41	6847.37	-884.954
Cluster-101934.4	blue	11061.1	4897.24	6163.87	-1266.63
Cluster-101934.7	turquoise	5403.87	2349.55	3054.32	-704.774
Cluster-101935.0	blue	258.258	168.511	89.7476	78.7631
Cluster-101935.2	blue	2313.02	1721.65	591.377	1130.27
Cluster-101949.2	blue	1796.65	867.546	929.103	-61.5563
Cluster-101959.2	blue	4630.11	2462.8	2167.3	295.498
Cluster-101960.1	blue	9142.51	4348.8	4793.71	-444.905
Cluster-101973.0	turquoise	2129.27	1581.31	547.954	1033.36
Cluster-101980.12	blue	12225.7	5870.91	6354.78	-483.871
Cluster-101980.7	turquoise	12681	6968.39	5712.61	1255.78
Cluster-101980.8	blue	13733.8	6887.67	6846.13	41.5385
Cluster-101982.1	turquoise	5058.33	3012.44	2045.89	966.554
Cluster-101982.4	turquoise	4030.6	2400.28	1630.32	769.963
Cluster-101982.5	blue	2959.53	2233.23	726.294	1506.94
Cluster-101993.0	blue	9395.24	5272.83	4122.4	1150.43
Cluster-101993.1	turquoise	13117.7	6701.92	6415.81	286.116
Cluster-101993.2	blue	4839.2	3264.01	1575.18	1688.83
Cluster-101993.3	turquoise	14283.2	7438.24	6844.98	593.261
Cluster-101997.0	turquoise	15712.2	8147.01	7565.2	581.812
Cluster-101997.1	blue	7294.07	4530.45	2763.63	1766.82
Cluster-102001.1	turquoise	14238	7262.75	6975.23	287.516
Cluster-102001.2	blue	13167.7	6115.08	7052.6	-937.522
Cluster-102006.0	blue	3183.39	2400.5	782.887	1617.61
Cluster-102006.1	turquoise	4710.33	2702.06	2008.27	693.798
Cluster-102006.2	blue	2070.44	1700.99	369.447	1331.54
Cluster-102006.5	blue	2855	2084.63	770.367	1314.26
Cluster-102011.0	turquoise	5410.41	3566.83	1843.59	1723.24
Cluster-102019.0	turquoise	3769.65	2798.14	971.511	1826.62
Cluster-102021.1	turquoise	14302.7	7534.35	6768.31	766.042
Cluster-102021.2	blue	15281.3	7430.34	7850.96	-420.618
Cluster-102028.1	turquoise	11749.8	6349.51	5400.31	949.193
Cluster-102028.3	blue	10951.5	6071.96	4879.53	1192.43
Cluster-102028.4	blue	13681.9	6561.37	7120.57	-559.2
Cluster-102031.0	turquoise	2872.02	1848.4	1023.63	824.77
Cluster-102032.1	turquoise	189.782	90.5619	99.2198	-8.65792
Cluster-102032.3	turquoise	7837.72	4878.36	2959.36	1919.01
Cluster-102043.1	turquoise	8043.04	4691.81	3351.24	1340.57
Cluster-102043.10	turquoise	7566.89	4151.04	3415.85	735.186
Cluster-102043.11	blue	10451.8	5301.9	5149.87	152.025
Cluster-102043.13	blue	8811.28	4754.89	4056.39	698.499
Cluster-102043.14	turquoise	4636.54	3006.93	1629.61	1377.32
Cluster-102043.16	blue	13007.2	6648.18	6359.05	289.136
Cluster-102043.17	blue	11667.1	5637.69	6029.38	-391.696
Cluster-102043.18	turquoise	12441.5	7145.1	5296.44	1848.66
Cluster-102043.19	blue	10931.1	5898.12	5032.94	865.181
Cluster-102043.2	blue	4977.21	2782.39	2194.82	587.572
Cluster-102043.21	blue	812.471	480.042	332.428	147.614
Cluster-102043.22	blue	992.919	831.782	161.137	670.645
Cluster-102043.3	blue	9095.81	4580.85	4514.96	65.8922
Cluster-102043.4	turquoise	84.4772	20.1256	64.3516	-44.226
Cluster-102043.7	blue	10861.9	5730.29	5131.61	598.685
Cluster-102043.8	turquoise	4269.6	2938.27	1331.34	1606.93
Cluster-102043.9	blue	8326.63	4534.19	3792.44	741.75
Cluster-102048.10	blue	5099.73	2957.72	2142.02	815.701
Cluster-102048.16	turquoise	174.967	153.571	21.396	132.175
Cluster-102048.2	blue	14985.7	7334.66	7651.07	-316.417
Cluster-102048.20	turquoise	15262.2	7648.22	7613.98	34.241
Cluster-102048.26	turquoise	147.511	132.35	15.161	117.189
Cluster-102048.39	blue	12134.8	5744.52	6390.27	-645.749
Cluster-102048.4	turquoise	10455.4	6240.86	4214.54	2026.32
Cluster-102048.40	turquoise	4445.25	2784.95	1660.3	1124.64
Cluster-102048.42	blue	874.43	581.093	293.338	287.755
Cluster-102048.5	turquoise	13474.7	7484.8	5989.92	1494.88
Cluster-102048.7	turquoise	5028.03	3235.95	1792.08	1443.87
Cluster-102048.9	turquoise	299.568	46.2674	253.301	-207.034
Cluster-102053.0	turquoise	9819.96	5071.78	4748.17	323.608
Cluster-102061.0	blue	15547.6	7366.55	8181.01	-814.456
Cluster-102061.1	turquoise	15241.6	7735.02	7506.55	228.469
Cluster-102068.8	turquoise	13854.6	7074.95	6779.68	295.273
Cluster-102072.0	turquoise	13718.4	6933.73	6784.65	149.082
Cluster-102081.14	blue	1968.08	1139.53	828.55	310.976
Cluster-102082.5	turquoise	15739.4	8016.97	7722.44	294.523
Cluster-102091.1	turquoise	14312.8	7320.1	6992.69	327.405
Cluster-102091.3	blue	13090.3	6335.61	6754.68	-419.074
Cluster-102093.0	turquoise	12558.5	6891.3	5667.18	1224.13
Cluster-102102.1	blue	15417	7654.18	7762.78	-108.597
Cluster-102107.11	turquoise	5155.64	2851.41	2304.23	547.181
Cluster-102108.2	turquoise	4986.53	3437.29	1549.23	1888.06
Cluster-10211.2	blue	7340.14	3883.79	3456.34	427.449
Cluster-102116.1	blue	10092.6	4971.97	5120.64	-148.676
Cluster-102123.0	blue	12158.1	5824.86	6333.2	-508.337
Cluster-102123.1	turquoise	6824.97	3955.67	2869.3	1086.37
Cluster-102126.5	turquoise	272.635	176.589	96.0459	80.5431
Cluster-102135.0	turquoise	525.333	334.461	190.873	143.588
Cluster-102135.1	brown	138.988	45.2879	93.7004	-48.4125
Cluster-102136.0	turquoise	3823.87	2377.06	1446.81	930.253
Cluster-102140.0	blue	10582.3	5344.66	5237.59	107.07
Cluster-102140.2	blue	3414.29	2400.53	1013.76	1386.77
Cluster-102140.6	blue	10588.6	5315.32	5273.32	41.9924
Cluster-102140.9	turquoise	10821.4	5726.07	5095.35	630.726
Cluster-102143.0	blue	373.265	253.299	119.966	133.333
Cluster-102147.1	blue	14822	7312.78	7509.17	-196.394
Cluster-102147.2	turquoise	15374.8	7806.22	7568.61	237.619
Cluster-102161.0	blue	14537.4	7194.94	7342.49	-147.548
Cluster-102161.1	turquoise	1162.11	868.4	293.711	574.689
Cluster-102169.1	turquoise	1832.89	1311.08	521.802	789.282
Cluster-102169.5	turquoise	4967.2	3022.88	1944.32	1078.55
Cluster-102169.6	blue	11470.6	5382.61	6087.95	-705.336
Cluster-102171.0	blue	8391.49	4565.39	3826.1	739.286
Cluster-102171.1	turquoise	5451.53	3561.59	1889.94	1671.64
Cluster-102172.8	blue	8447.45	4475.49	3971.96	503.537
Cluster-102178.0	blue	15271.7	7500.06	7771.64	-271.581
Cluster-102178.1	turquoise	14122.8	7476.59	6646.17	830.419
Cluster-102189.3	blue	12937.6	6743.57	6194.06	549.509
Cluster-102189.4	turquoise	11290.4	6043.03	5247.38	795.65
Cluster-102189.6	blue	9713.28	4735.19	4978.09	-242.895
Cluster-102189.8	turquoise	13688.4	6919.44	6769.01	150.431
Cluster-102217.0	turquoise	10728.3	5840.25	4888.08	952.177
Cluster-102217.1	blue	9435.46	5145.45	4290.01	855.437
Cluster-102223.0	turquoise	1592.36	1355.26	237.103	1118.16
Cluster-102224.11	blue	1570.1	1289.34	280.766	1008.57
Cluster-102227.0	blue	2227.86	1645.67	582.187	1063.49
Cluster-102230.6	blue	7428.22	4123.99	3304.24	819.754
Cluster-102241.10	turquoise	8605.72	4716.38	3889.34	827.044
Cluster-102241.2	turquoise	11616.8	6124.42	5492.42	632.004
Cluster-102241.5	turquoise	13215.3	6693.88	6521.42	172.462
Cluster-102246.0	turquoise	8669.7	4669.04	4000.66	668.373
Cluster-102250.16	turquoise	11918.2	6388.15	5530.04	858.11
Cluster-102250.18	turquoise	1101.21	820.525	280.69	539.835
Cluster-102250.19	turquoise	1629.06	1186.21	442.853	743.359
Cluster-102250.23	brown	94.7829	67.9853	26.7976	41.1877
Cluster-102250.24	blue	7475.7	3786.01	3689.69	96.3187
Cluster-102250.8	turquoise	7148.65	3786.79	3361.85	424.939
Cluster-102254.0	turquoise	4321.54	3035.99	1285.55	1750.44
Cluster-102259.0	brown	4312.23	748.604	3563.63	-2815.03
Cluster-102259.1	turquoise	9009.07	4629.88	4379.2	250.681
Cluster-102261.1	turquoise	8915.81	5021.92	3893.88	1128.04
Cluster-102261.2	turquoise	8086.52	4716.77	3369.75	1347.01
Cluster-102267.0	turquoise	9618.41	5580.55	4037.86	1542.68
Cluster-102268.2	turquoise	3895.64	2770.1	1125.53	1644.57
Cluster-102268.3	turquoise	2528.12	1862.07	666.055	1196.01
Cluster-102270.5	blue	8943.37	4904.47	4038.89	865.583
Cluster-102270.6	turquoise	12755.2	7260.78	5494.41	1766.37
Cluster-102270.8	blue	10586.5	5711.36	4875.09	836.275
Cluster-102271.0	turquoise	5181.99	3523.87	1658.12	1865.76
Cluster-102271.1	blue	777.308	674.898	102.41	572.488
Cluster-102271.2	turquoise	3224.48	2395.47	829.016	1566.45
Cluster-102271.4	turquoise	3397.57	2515.08	882.486	1632.59
Cluster-102271.5	blue	2648.99	1917.22	731.77	1185.45
Cluster-102276.0	blue	613.335	386.602	226.733	159.869
Cluster-102284.0	turquoise	12023.4	6398.63	5624.79	773.848
Cluster-102287.3	blue	10421.3	5362.35	5058.98	303.371
Cluster-102295.0	blue	2576.3	1842.53	733.773	1108.75
Cluster-102302.2	turquoise	1161.93	440.472	721.46	-280.988
Cluster-102302.5	blue	14941.1	7303.45	7637.61	-334.153
Cluster-102302.6	turquoise	13185.1	6958.96	6226.15	732.814
Cluster-102309.0	turquoise	2796.39	1936.24	860.149	1076.09
Cluster-102309.1	brown	7055.18	645.653	6409.52	-5763.87
Cluster-102309.3	turquoise	3573.7	2391.93	1181.77	1210.16
Cluster-102318.3	blue	14045.7	6812.1	7233.63	-421.529
Cluster-102318.5	turquoise	14100	7163.88	6936.11	227.772
Cluster-102327.2	turquoise	9919.28	5878.07	4041.21	1836.85
Cluster-102331.3	turquoise	12753.1	6626.55	6126.55	500.003
Cluster-102336.0	blue	1952.38	1453.7	498.683	955.017
Cluster-102342.10	blue	101.766	75.3005	26.4657	48.8348
Cluster-102342.2	blue	12618.2	6623.67	5994.53	629.141
Cluster-102342.4	blue	13504.4	6984.59	6519.76	464.825
Cluster-102342.7	turquoise	13529.5	6817.04	6712.48	104.555
Cluster-102342.8	blue	12910.9	6746.88	6164.04	582.843
Cluster-102342.9	turquoise	15918	8116.97	7800.99	315.986
Cluster-102346.0	turquoise	6990.09	3225.95	3764.13	-538.179
Cluster-102356.0	blue	4360.71	3084.66	1276.05	1808.61
Cluster-102356.1	blue	12264.4	6536.86	5727.53	809.335
Cluster-102356.2	blue	4501.63	3120.62	1381.01	1739.61
Cluster-102356.3	turquoise	11450.2	5802.84	5647.4	155.444
Cluster-102361.0	blue	14717.4	6926.84	7790.53	-863.694
Cluster-102361.1	turquoise	13828.9	6927.05	6901.85	25.1979
Cluster-102368.0	turquoise	12714.1	6427.49	6286.59	140.898
Cluster-102368.2	blue	13915.2	6745.08	7170.07	-424.991
Cluster-102368.3	turquoise	12364.2	6664.15	5700.09	964.058
Cluster-102368.4	turquoise	12304.7	6584.4	5720.26	864.139
Cluster-102378.0	blue	1470.82	1248.15	222.665	1025.49
Cluster-102378.6	green	205.954	56.9792	148.975	-91.9955
Cluster-10238.1	blue	15683.5	7760.53	7922.98	-162.452
Cluster-10238.15	turquoise	4633.21	3323.99	1309.22	2014.78
Cluster-10238.18	blue	10024.9	5431.3	4593.58	837.721
Cluster-10238.20	turquoise	2833.52	1891.98	941.541	950.434
Cluster-10238.4	turquoise	13123.3	7404	5719.3	1684.7
Cluster-10238.5	blue	14056.5	7071	6985.51	85.4956
Cluster-10238.6	blue	15397.6	7472.09	7925.53	-453.445
Cluster-102382.0	turquoise	13307.8	7051.09	6256.69	794.407
Cluster-102385.0	turquoise	1634.25	625.42	1008.83	-383.415
Cluster-102385.1	blue	10774.7	5753.27	5021.46	731.817
Cluster-102385.2	turquoise	9273.16	5368.55	3904.61	1463.94
Cluster-102385.3	blue	13378.3	6747.89	6630.36	117.527
Cluster-102389.0	brown	2624.21	789.773	1834.44	-1044.66
Cluster-102389.1	turquoise	4617.92	2774.63	1843.29	931.348
Cluster-102393.8	blue	6653.23	3525.52	3127.71	397.81
Cluster-102404.1	blue	8191.94	3906.2	4285.74	-379.535
Cluster-102404.4	turquoise	15047.1	7759.71	7287.34	472.374
Cluster-102419.1	blue	1118.58	493.856	624.726	-130.87
Cluster-102419.2	turquoise	12526.1	6341.95	6184.13	157.814
Cluster-102419.3	turquoise	11776.5	5966.23	5810.28	155.949
Cluster-102419.4	blue	9340.01	5202.9	4137.11	1065.79
Cluster-102429.2	turquoise	6227.77	3067.62	3160.16	-92.5393
Cluster-102429.4	blue	11190.3	5182	6008.33	-826.324
Cluster-102429.6	blue	4343.42	2874.14	1469.28	1404.86
Cluster-102438.2	turquoise	4067.26	2922.86	1144.4	1778.46
Cluster-102438.3	blue	1560.09	1306.71	253.381	1053.33
Cluster-102438.4	blue	1641.54	1368.49	273.042	1095.45
Cluster-102438.5	blue	1123.6	972.719	150.877	821.842
Cluster-102444.2	blue	8250.86	4299.88	3950.98	348.905
Cluster-102447.0	turquoise	4951.31	3501.38	1449.93	2051.45
Cluster-102449.0	blue	11974.8	5881.19	6093.61	-212.418
Cluster-102449.12	turquoise	15339.5	7867.81	7471.71	396.091
Cluster-102449.2	turquoise	10755.5	6079.69	4675.78	1403.91
Cluster-102449.20	turquoise	12724.9	6493.19	6231.7	261.49
Cluster-102449.4	blue	9868.57	4915.63	4952.94	-37.3121
Cluster-102476.0	yellow	357.764	107.22	250.543	-143.323
Cluster-102481.0	turquoise	15216.7	7860.42	7356.24	504.183
Cluster-102481.1	turquoise	6482.42	3546.22	2936.2	610.012
Cluster-102481.4	turquoise	7753.08	4197.79	3555.28	642.506
Cluster-102481.6	turquoise	8409.92	4470.91	3939.01	531.901
Cluster-102481.7	blue	3102.9	1532.73	1570.17	-37.4437
Cluster-102487.0	turquoise	10477.3	5561.69	4915.59	646.1
Cluster-102501.1	turquoise	4779.45	3384.67	1394.78	1989.89
Cluster-102511.0	blue	313.392	223.428	89.9647	133.463
Cluster-102517.0	turquoise	13011.3	6859.46	6151.85	707.609
Cluster-102517.1	blue	13579.8	6820.2	6759.64	60.565
Cluster-102527.0	turquoise	2227.43	1704.45	522.978	1181.47
Cluster-102527.1	green	167.314	41.8211	125.493	-83.672
Cluster-102540.0	blue	12694.9	6626.2	6068.7	557.502
Cluster-102540.3	turquoise	14875.9	7621.56	7254.35	367.204
Cluster-102540.6	blue	37.6698	21.8422	15.8276	6.01454
Cluster-102540.7	turquoise	14661.6	7863.47	6798.15	1065.33
Cluster-102540.9	turquoise	15002.9	7586.4	7416.46	169.941
Cluster-102550.0	turquoise	6958.65	4450.11	2508.54	1941.57
Cluster-102555.14	turquoise	14195.7	7561.61	6634.08	927.532
Cluster-102555.15	turquoise	7819.89	3997.99	3821.9	176.099
Cluster-102555.17	blue	12156.6	6432.61	5724.03	708.582
Cluster-102555.21	turquoise	12476.1	6384.29	6091.77	292.524
Cluster-102555.22	turquoise	12314.1	6584.42	5729.63	854.793
Cluster-102563.0	turquoise	7078.92	4276.23	2802.69	1473.53
Cluster-102563.2	turquoise	11786.8	6457.72	5329.11	1128.61
Cluster-102563.3	turquoise	9371.61	5072.85	4298.76	774.088
Cluster-102566.11	turquoise	13338.7	7500.66	5838.02	1662.64
Cluster-102570.0	turquoise	14042.2	7089.04	6953.15	135.889
Cluster-102570.1	turquoise	7027.34	3677.19	3350.15	327.038
Cluster-102573.1	blue	5324.02	3226.29	2097.73	1128.57
Cluster-102583.0	turquoise	1714.28	1051.36	662.924	388.436
Cluster-102594.5	blue	8778.65	4671.92	4106.73	565.182
Cluster-102600.10	turquoise	7558.34	4225.04	3333.3	891.742
Cluster-102600.2	turquoise	3947.37	2347.81	1599.56	748.258
Cluster-102600.3	blue	7243.45	4415.19	2828.26	1586.92
Cluster-102600.8	blue	239.509	196.254	43.2544	153
Cluster-102612.0	blue	5898.87	3518.53	2380.34	1138.19
Cluster-102612.1	turquoise	5874.9	3833.96	2040.94	1793.02
Cluster-102613.0	turquoise	1747.38	1385.11	362.268	1022.84
Cluster-102613.2	blue	3094.43	1538.32	1556.12	-17.8002
Cluster-102613.3	turquoise	1860.29	1468.51	391.781	1076.73
Cluster-102619.7	blue	7871.46	4163.34	3708.12	455.22
Cluster-102619.8	blue	29.5635	25.2768	4.2867	20.9901
Cluster-102620.0	turquoise	8423.01	4444.05	3978.96	465.09
Cluster-102622.0	turquoise	4380.2	2823.93	1556.27	1267.66
Cluster-102627.0	turquoise	11980.3	6403.47	5576.81	826.665
Cluster-102637.1	blue	14583.7	7289.62	7294.08	-4.45461
Cluster-102637.4	turquoise	15255.4	7673.77	7581.66	92.1125
Cluster-102638.0	turquoise	3000.04	1945.12	1054.93	890.19
Cluster-102638.10	blue	2533.31	1594.72	938.59	656.128
Cluster-102638.2	turquoise	9646.41	5361.58	4284.84	1076.74
Cluster-102638.5	blue	4148.8	2582.49	1566.31	1016.18
Cluster-102638.8	blue	6672.7	3424.23	3248.47	175.763
Cluster-102640.3	turquoise	15385.7	7792.89	7592.81	200.081
Cluster-102640.4	turquoise	8401.77	4480.17	3921.59	558.581
Cluster-102640.6	blue	10363.6	5446.22	4917.4	528.823
Cluster-102653.3	turquoise	12960.9	7219.26	5741.61	1477.65
Cluster-102656.1	turquoise	7975.39	4502.71	3472.68	1030.02
Cluster-102656.2	blue	12480.9	6144	6336.9	-192.896
Cluster-102656.3	turquoise	13905.3	7728.77	6176.49	1552.28
Cluster-102660.0	turquoise	59.0964	35.1864	23.91	11.2764
Cluster-102661.1	blue	6126.94	3776.54	2350.4	1426.14
Cluster-102671.0	turquoise	9808.38	5181.08	4627.3	553.774
Cluster-102671.1	turquoise	9816.96	5796.69	4020.27	1776.42
Cluster-102681.0	turquoise	4031.05	2473.21	1557.84	915.376
Cluster-102692.12	turquoise	14683.4	7750.57	6932.79	817.783
Cluster-102692.13	blue	12032.1	6270.11	5762	508.109
Cluster-102692.2	blue	7289.93	4184.23	3105.7	1078.53
Cluster-102692.6	turquoise	11869.1	6644.11	5225	1419.11
Cluster-102692.9	turquoise	14504.8	7713.07	6791.72	921.356
Cluster-102699.2	turquoise	4515.13	2801.63	1713.5	1088.12
Cluster-102699.4	turquoise	12084.7	6688.43	5396.28	1292.14
Cluster-102699.8	blue	7390.58	4231.6	3158.98	1072.62
Cluster-102700.1	turquoise	15679.2	8144.56	7534.64	609.926
Cluster-102700.2	grey	1.99227	0.1573	1.83497	-1.67767
Cluster-102718.3	blue	11310.1	5893.17	5416.97	476.195
Cluster-102718.7	turquoise	14147.2	7682.89	6464.33	1218.56
Cluster-102732.2	turquoise	14363.6	7813.37	6550.18	1263.19
Cluster-102736.1	turquoise	12914.9	7021.07	5893.8	1127.27
Cluster-102743.0	turquoise	11336.9	6448.25	4888.65	1559.6
Cluster-102743.2	turquoise	5974.45	3521.49	2452.96	1068.54
Cluster-102744.0	blue	15801.2	7682.47	8118.76	-436.282
Cluster-102744.2	turquoise	14300.1	7701.93	6598.21	1103.72
Cluster-102753.1	blue	7881.9	3960.44	3921.45	38.9897
Cluster-102753.2	turquoise	8638.41	4983.15	3655.27	1327.88
Cluster-102753.3	turquoise	13212.9	6872	6340.92	531.073
Cluster-102753.4	turquoise	8508.88	4742.73	3766.15	976.584
Cluster-102761.0	turquoise	9449.03	4934.06	4514.96	419.101
Cluster-102761.1	turquoise	3445.11	2446.07	999.047	1447.02
Cluster-102761.2	turquoise	5483.51	3204.1	2279.42	924.682
Cluster-102761.3	turquoise	8695.01	4892.4	3802.61	1089.79
Cluster-102761.4	turquoise	10494.9	5529.18	4965.75	563.429
Cluster-102762.1	turquoise	9543.35	5767.44	3775.91	1991.53
Cluster-102762.2	blue	12584.7	6389.51	6195.19	194.32
Cluster-102766.0	blue	14290.9	6854.91	7436.02	-581.11
Cluster-102766.1	turquoise	13220.9	6669.13	6551.77	117.361
Cluster-102774.3	turquoise	194.293	78.1325	116.161	-38.0283
Cluster-102774.5	blue	12908.9	6628.74	6280.18	348.553
Cluster-102774.6	blue	10293.8	5460.18	4833.63	626.557
Cluster-102774.7	blue	14516.9	7289.42	7227.53	61.8917
Cluster-102778.0	turquoise	11921.6	6505.8	5415.75	1090.05
Cluster-102782.0	turquoise	9652.08	5800.06	3852.01	1948.05
Cluster-102782.1	turquoise	4677.49	2938.1	1739.39	1198.7
Cluster-102799.0	turquoise	9397	4965.58	4431.42	534.152
Cluster-102799.1	blue	14726.8	7264.36	7462.48	-198.112
Cluster-102805.1	turquoise	12239	6238.02	6001.01	237.003
Cluster-102805.4	turquoise	15084.3	7777.43	7306.85	470.586
Cluster-102807.5	turquoise	12504.8	6781.09	5723.68	1057.41
Cluster-102807.6	blue	938.542	467.079	471.463	-4.38486
Cluster-102817.1	blue	11018.2	5744.46	5273.79	470.662
Cluster-102817.2	turquoise	9847.62	5224.84	4622.78	602.055
Cluster-102817.3	turquoise	10201.8	5498.7	4703.11	795.582
Cluster-102819.0	turquoise	14420.2	7696.12	6724.09	972.025
Cluster-102833.1	turquoise	13027.7	6521.78	6505.89	15.8933
Cluster-102833.2	blue	9666.31	4789.55	4876.76	-87.2122
Cluster-102836.1	blue	11116.1	5532.65	5583.42	-50.764
Cluster-102846.1	blue	6308.03	3549.19	2758.84	790.346
Cluster-102846.10	blue	3340.56	1907.25	1433.32	473.932
Cluster-102846.2	turquoise	4786.6	3220.75	1565.86	1654.89
Cluster-102846.3	blue	5787.2	3222.71	2564.49	658.214
Cluster-102847.1	turquoise	14004.7	7122.87	6881.82	241.051
Cluster-102862.3	turquoise	1181.62	744.526	437.093	307.433
Cluster-102862.8	turquoise	6718.06	3754.02	2964.05	789.97
Cluster-102867.0	turquoise	8448.11	4948.32	3499.8	1448.52
Cluster-102874.1	blue	8534.64	4663.32	3871.32	792.005
Cluster-102874.6	turquoise	12409.1	6750.93	5658.14	1092.8
Cluster-102877.1	turquoise	9592.41	5311.42	4280.99	1030.44
Cluster-102883.1	brown	3890.24	748.605	3141.64	-2393.03
Cluster-102883.2	turquoise	3415.34	2197.77	1217.57	980.198
Cluster-102893.0	turquoise	13195.7	6752.36	6443.29	309.071
Cluster-102893.1	turquoise	9775.9	4992.77	4783.13	209.639
Cluster-102894.12	blue	11349.7	5738.42	5611.29	127.133
Cluster-102894.14	blue	12458.5	6250.8	6207.74	43.0619
Cluster-102895.0	blue	11307.6	5968.53	5339.11	629.422
Cluster-102895.1	turquoise	4450.82	3063.54	1387.28	1676.26
Cluster-102896.0	turquoise	9778.26	5509.39	4268.86	1240.53
Cluster-102909.5	blue	1013.44	679.643	333.799	345.844
Cluster-102915.0	turquoise	14040.2	7472.58	6567.58	905
Cluster-102915.1	turquoise	14049.1	7744.14	6304.94	1439.2
Cluster-102916.1	turquoise	8405.88	5125.14	3280.74	1844.41
Cluster-102919.3	turquoise	13856.8	7641.38	6215.37	1426.01
Cluster-102919.4	turquoise	14107.8	7624.68	6483.1	1141.58
Cluster-102919.7	blue	5302.99	3357.59	1945.39	1412.2
Cluster-102919.8	blue	12421	6440.66	5980.36	460.3
Cluster-102927.0	turquoise	15028.9	8054.53	6974.34	1080.18
Cluster-102927.2	turquoise	14563.6	7852.98	6710.65	1142.33
Cluster-102932.0	turquoise	13272.2	6806.86	6465.3	341.562
Cluster-102932.1	blue	9667.31	4897.18	4770.13	127.056
Cluster-102935.1	blue	5097.92	3107.19	1990.73	1116.45
Cluster-102940.0	blue	3103.63	2304.65	798.983	1505.67
Cluster-102940.1	blue	2747	2044.61	702.394	1342.22
Cluster-102940.3	turquoise	9294.39	5328.51	3965.88	1362.63
Cluster-102942.0	turquoise	6865.91	3802.01	3063.9	738.113
Cluster-102942.1	blue	8578.69	3953.84	4624.85	-671.015
Cluster-102955.0	blue	12347.9	6485.74	5862.19	623.552
Cluster-102955.1	turquoise	9868.06	4917.45	4950.61	-33.1571
Cluster-102955.8	turquoise	13561.5	7349.47	6212.01	1137.47
Cluster-102957.0	turquoise	12780.8	6425.75	6355.01	70.7399
Cluster-102969.1	blue	11250.2	5393.46	5856.74	-463.283
Cluster-102969.4	turquoise	13326.6	7272.35	6054.28	1218.06
Cluster-102975.0	blue	11537.9	5944.15	5593.76	350.386
Cluster-102975.2	blue	13269.5	6503.7	6765.83	-262.134
Cluster-102975.3	turquoise	6830.88	4097.06	2733.82	1363.25
Cluster-102975.4	turquoise	15326	7732.15	7593.83	138.314
Cluster-102982.0	turquoise	2409.13	1874.07	535.057	1339.01
Cluster-103004.0	blue	7060.45	4009.13	3051.32	957.816
Cluster-103005.0	turquoise	13298.7	6860.76	6437.94	422.815
Cluster-103008.0	turquoise	8526.29	4398.61	4127.68	270.922
Cluster-103008.1	blue	1316.92	648.519	668.402	-19.8829
Cluster-103015.0	turquoise	3725.03	1976.79	1748.24	228.549
Cluster-103016.0	grey	7.19134	0.0817093	7.10963	-7.02792
Cluster-103020.1	turquoise	11123.1	5672.51	5450.63	221.883
Cluster-103025.2	blue	3946.61	1987.13	1959.48	27.6518
Cluster-103034.0	green	164.967	48.7411	116.226	-67.4854
Cluster-103034.4	green	302.351	33.3052	269.046	-235.741
Cluster-103052.0	blue	3457.08	1863.31	1593.77	269.538
Cluster-103054.2	blue	12469.3	6025.29	6443.98	-418.691
Cluster-103054.4	turquoise	12937.6	6495.84	6441.76	54.0883
Cluster-103058.0	blue	5494.83	2926.66	2568.17	358.496
Cluster-103058.1	turquoise	6494.96	4125.47	2369.5	1755.97
Cluster-103059.0	turquoise	6188.17	3797.11	2391.06	1406.06
Cluster-103059.2	turquoise	7025.01	4427.98	2597.02	1830.96
Cluster-103059.3	blue	11265.8	5442.25	5823.55	-381.298
Cluster-103065.5	turquoise	2560.84	1780.94	779.9	1001.04
Cluster-103081.1	blue	12295.5	6176.97	6118.53	58.4448
Cluster-103081.4	turquoise	8513.24	5191.42	3321.81	1869.61
Cluster-103094.0	brown	2818.87	829.563	1989.31	-1159.74
Cluster-103094.1	turquoise	13436.3	6811.5	6624.76	186.736
Cluster-103094.2	turquoise	6185.8	4010.03	2175.77	1834.26
Cluster-103094.3	blue	9025.69	4931.33	4094.36	836.975
Cluster-103094.5	brown	1465.72	712.55	753.165	-40.6148
Cluster-103098.0	turquoise	7861.53	4204.31	3657.22	547.087
Cluster-103098.1	blue	8292.4	4048.58	4243.81	-195.229
Cluster-103101.6	blue	877.666	499.972	377.694	122.278
Cluster-103118.0	blue	274.372	127.284	147.088	-19.8035
Cluster-103118.1	blue	321.772	178.772	142.999	35.7731
Cluster-103119.0	turquoise	10749	5486.29	5262.68	223.61
Cluster-103119.1	brown	10398.7	570.174	9828.52	-9258.34
Cluster-103120.0	blue	1763.73	929.114	834.618	94.4961
Cluster-103126.3	turquoise	10198.9	5582.42	4616.53	965.886
Cluster-103126.5	turquoise	3816.95	2401.82	1415.13	986.694
Cluster-103126.7	turquoise	12033.3	5760.46	6272.86	-512.409
Cluster-103132.1	turquoise	9981.59	5564.08	4417.51	1146.56
Cluster-103134.0	turquoise	3015.83	1681.49	1334.35	347.141
Cluster-103134.1	blue	13028.9	6836.74	6192.13	644.615
Cluster-103137.0	turquoise	9585.51	4945.57	4639.94	305.623
Cluster-103142.4	turquoise	446.245	391.232	55.0139	336.218
Cluster-103148.3	turquoise	11366.9	5972.2	5394.75	577.455
Cluster-103148.6	turquoise	10547.6	5506.03	5041.62	464.414
Cluster-103151.4	turquoise	1206.49	1034.41	172.078	862.334
Cluster-103155.1	turquoise	9136.12	4155.68	4980.43	-824.745
Cluster-103155.4	blue	2332.9	1853.97	478.925	1375.04
Cluster-103155.5	blue	1711.13	1450.47	260.656	1189.82
Cluster-103155.6	turquoise	14629.5	7792.61	6836.87	955.742
Cluster-103157.0	turquoise	13311.4	7227.09	6084.28	1142.81
Cluster-103157.1	blue	9437.23	5350.75	4086.48	1264.27
Cluster-103160.0	blue	8026.87	4664.25	3362.63	1301.62
Cluster-103160.1	turquoise	9213.02	5354.39	3858.64	1495.75
Cluster-103160.3	turquoise	14635.5	7870.67	6764.86	1105.81
Cluster-103160.5	blue	11212.1	6069.12	5142.95	926.174
Cluster-103160.6	blue	12703.6	6512.59	6190.97	321.618
Cluster-103160.8	turquoise	5955.86	3959.46	1996.41	1963.05
Cluster-103163.0	turquoise	10477.1	5538.54	4938.59	599.945
Cluster-103163.1	turquoise	7534.35	4309.74	3224.61	1085.13
Cluster-103163.3	brown	3650.72	685.39	2965.33	-2279.94
Cluster-103169.1	turquoise	2243.61	1749.04	494.578	1254.46
Cluster-103178.1	turquoise	3479.19	2278.93	1200.26	1078.67
Cluster-103178.3	brown	1269.43	689.137	580.297	108.84
Cluster-103184.0	turquoise	13532.6	7510.66	6021.95	1488.71
Cluster-103203.1	turquoise	11735.6	6414.26	5321.35	1092.91
Cluster-103230.1	blue	14636.5	7153.06	7483.42	-330.355
Cluster-103230.2	turquoise	15193.8	7704.52	7489.26	215.256
Cluster-103232.1	turquoise	2839.61	1906.07	933.539	972.536
Cluster-103232.2	turquoise	2900.06	2034.07	865.989	1168.08
Cluster-103232.5	turquoise	4130.04	2561.2	1568.84	992.355
Cluster-103243.0	blue	246.924	43.1745	203.75	-160.575
Cluster-103246.0	turquoise	9725.01	5643.09	4081.93	1561.16
Cluster-103246.2	turquoise	13386.5	7442.47	5944.02	1498.44
Cluster-103253.3	blue	13206.5	6963.24	6243.22	720.021
Cluster-103254.0	turquoise	7337.06	3911.81	3425.25	486.562
Cluster-103262.1	blue	8002.72	3979.75	4022.97	-43.22
Cluster-103262.7	blue	13199.6	6830.03	6369.58	460.449
Cluster-103276.1	turquoise	10352.6	5860.88	4491.69	1369.19
Cluster-103283.0	blue	5635.51	3243.58	2391.93	851.65
Cluster-103294.0	turquoise	14465.6	7446.16	7019.43	426.724
Cluster-103294.5	blue	15459.8	7472.22	7987.6	-515.379
Cluster-103304.0	turquoise	5275.59	3071.97	2203.62	868.343
Cluster-103306.2	blue	638.981	317.149	321.832	-4.68273
Cluster-103310.2	blue	13643.3	6655.05	6988.28	-333.232
Cluster-103312.0	blue	13952.8	7063.31	6889.47	173.845
Cluster-103312.1	turquoise	3990.9	2100.48	1890.43	210.046
Cluster-103312.10	turquoise	6060.53	3137.6	2922.93	214.667
Cluster-103312.3	blue	8714.73	4259.2	4455.53	-196.334
Cluster-103312.4	blue	11958.1	6266.9	5691.19	575.716
Cluster-103312.8	turquoise	14301.7	7274.98	7026.72	248.258
Cluster-103313.1	turquoise	10489.1	5761.57	4727.5	1034.07
Cluster-103314.0	turquoise	12687.5	6835.83	5851.69	984.137
Cluster-103314.11	blue	11129.1	5777	5352.08	424.923
Cluster-103314.13	turquoise	12963.2	7252.25	5710.92	1541.32
Cluster-103314.16	blue	2918.36	1847.6	1070.76	776.838
Cluster-103314.4	blue	11535.3	5760.82	5774.45	-13.6251
Cluster-103314.5	turquoise	11675	6239.87	5435.08	804.79
Cluster-103314.6	blue	10696.5	5206.23	5490.27	-284.037
Cluster-103314.9	turquoise	14155.9	7522.75	6633.2	889.552
Cluster-103316.0	turquoise	8330.47	4355.45	3975.02	380.431
Cluster-103322.3	blue	11079.8	5513.51	5566.3	-52.7899
Cluster-103322.5	turquoise	12641.8	6325.37	6316.45	8.91531
Cluster-103323.2	brown	698.816	441.231	257.586	183.645
Cluster-103327.1	turquoise	1446.08	1037.96	408.128	629.829
Cluster-103327.5	blue	11760.6	6098.8	5661.8	436.998
Cluster-103333.3	brown	3361.46	656.123	2705.34	-2049.22
Cluster-103336.0	turquoise	13411.3	7248.08	6163.23	1084.85
Cluster-103336.1	blue	11040.5	5663.93	5376.59	287.339
Cluster-103338.1	turquoise	14019.7	7064.2	6955.52	108.678
Cluster-103338.2	blue	14261.8	7312.23	6949.57	362.655
Cluster-103339.0	blue	7483.99	4291.15	3192.84	1098.31
Cluster-103339.3	turquoise	10658.8	5807.76	4851.03	956.736
Cluster-103339.4	turquoise	11446.4	5897.35	5549.06	348.286
Cluster-103341.2	turquoise	574.722	429.486	145.236	284.249
Cluster-103341.3	blue	2544.01	1248.71	1295.3	-46.5848
Cluster-103341.7	turquoise	6309.73	3538.34	2771.39	766.951
Cluster-103341.8	blue	2105.77	1026.38	1079.39	-53.0086
Cluster-103347.0	blue	15711.9	7481.04	8230.87	-749.836
Cluster-103347.2	turquoise	15280.7	7868.29	7412.44	455.852
Cluster-103355.0	turquoise	9710.35	5600.9	4109.46	1491.44
Cluster-103365.0	turquoise	4028.1	2397.5	1630.6	766.897
Cluster-103365.1	brown	5383.15	682.693	4700.46	-4017.77
Cluster-103370.2	blue	4456.41	2750.33	1706.08	1044.25
Cluster-103384.0	turquoise	13833.8	7455.45	6378.3	1077.15
Cluster-103384.4	turquoise	15206.8	7942.22	7264.61	677.613
Cluster-103384.5	blue	12807.3	6463.88	6343.45	120.434
Cluster-103392.0	blue	15154.7	7269.52	7885.22	-615.698
Cluster-103392.2	turquoise	15747.6	8071.73	7675.88	395.849
Cluster-103396.1	blue	1190.77	1030.26	160.511	869.746
Cluster-103400.0	blue	14274.6	7100.29	7174.35	-74.0582
Cluster-103400.1	turquoise	13892.8	7371.62	6521.21	850.412
Cluster-103403.0	blue	480.253	411.329	68.9237	342.406
Cluster-103412.0	turquoise	1373.94	691.756	682.179	9.57652
Cluster-103415.3	turquoise	12079.4	6407.64	5671.76	735.881
Cluster-103416.0	blue	12923.7	6673.22	6250.5	422.722
Cluster-103416.1	turquoise	13480.2	7373.78	6106.41	1267.36
Cluster-103422.0	blue	15451.6	7632.39	7819.17	-186.776
Cluster-103422.1	turquoise	16216.4	8260.29	7956.12	304.163
Cluster-103422.2	blue	12188.9	6411.34	5777.54	633.799
Cluster-103427.1	turquoise	13532	7370.98	6161.03	1209.95
Cluster-103427.2	blue	7827.82	3933.1	3894.73	38.3725
Cluster-103427.5	turquoise	7284.78	4245.8	3038.97	1206.83
Cluster-103427.7	blue	9705.18	4815.12	4890.05	-74.928
Cluster-103427.8	blue	13423.1	6562.44	6860.62	-298.176
Cluster-103427.9	turquoise	2581.54	1915.31	666.229	1249.08
Cluster-103441.0	blue	12570	6397.65	6172.3	225.342
Cluster-103441.2	turquoise	12341.9	6581.66	5760.24	821.417
Cluster-103441.3	turquoise	2472.8	1698.01	774.791	923.219
Cluster-103452.1	blue	13913.3	6646.35	7266.99	-620.634
Cluster-103452.2	turquoise	13802.9	7151.33	6651.57	499.763
Cluster-103453.0	turquoise	13655.1	6886.36	6768.7	117.663
Cluster-103455.0	turquoise	10776.2	6243.99	4532.18	1711.81
Cluster-103456.4	turquoise	14337.8	7267.23	7070.52	196.71
Cluster-103465.12	blue	4265.29	2356.7	1908.59	448.112
Cluster-103465.7	blue	2479.17	1176.34	1302.83	-126.492
Cluster-103469.0	turquoise	1746.03	1459.87	286.152	1173.72
Cluster-103469.2	yellow	361.808	110.603	251.205	-140.602
Cluster-103469.3	turquoise	1892.62	1543.01	349.607	1193.41
Cluster-103470.0	turquoise	7012.79	4193.78	2819.01	1374.78
Cluster-103503.2	blue	10765.4	5225.1	5540.28	-315.184
Cluster-103503.3	blue	10047.9	5031.2	5016.72	14.4785
Cluster-103503.5	turquoise	14051	7216.17	6834.79	381.382
Cluster-103507.0	blue	12256.2	6343.31	5912.94	430.368
Cluster-103520.0	brown	2886.85	763.82	2123.03	-1359.21
Cluster-103520.2	turquoise	10270.6	5210.66	5059.97	150.692
Cluster-103525.0	turquoise	4847.33	3297.24	1550.08	1747.16
Cluster-103527.6	blue	14045.3	6628.7	7416.65	-787.953
Cluster-103528.0	turquoise	653.981	560.293	93.6882	466.604
Cluster-103540.0	turquoise	4367.22	3102.47	1264.75	1837.72
Cluster-103544.0	blue	11353.8	5921.76	5432.01	489.747
Cluster-103547.0	turquoise	11747.7	6376.21	5371.5	1004.72
Cluster-103558.3	brown	613.506	399.004	214.502	184.502
Cluster-103563.0	turquoise	15636.6	8025.14	7611.49	413.655
Cluster-103563.1	blue	11692.4	5802.64	5889.71	-87.0667
Cluster-103564.2	blue	8737.59	4240.1	4497.49	-257.384
Cluster-103567.0	turquoise	10038.6	5906.13	4132.49	1773.64
Cluster-103572.0	turquoise	4198.76	2645.82	1552.95	1092.87
Cluster-103572.1	blue	3263.64	1628.81	1634.83	-6.02181
Cluster-103581.1	blue	10097.6	5263.66	4833.95	429.718
Cluster-103581.2	turquoise	5511.33	2989.74	2521.59	468.142
Cluster-103585.1	turquoise	7083.13	4531.04	2552.1	1978.94
Cluster-103585.3	turquoise	11109.2	6411.07	4698.09	1712.98
Cluster-103588.0	turquoise	4763.02	2931.99	1831.03	1100.96
Cluster-103588.1	turquoise	8796.68	5303.25	3493.43	1809.82
Cluster-103589.0	turquoise	9725.93	5758.49	3967.45	1791.04
Cluster-103590.1	blue	5964.16	3877.45	2086.71	1790.74
Cluster-103599.0	turquoise	9097.85	5070.91	4026.94	1043.97
Cluster-103599.1	blue	10335.1	5076.85	5258.21	-181.353
Cluster-10360.17	turquoise	387.105	313.152	73.9532	239.199
Cluster-10360.2	turquoise	1415.05	1214.11	200.934	1013.18
Cluster-10360.9	turquoise	13422.9	6725.77	6697.17	28.6035
Cluster-103600.10	turquoise	13512	7162.62	6349.36	813.258
Cluster-103600.11	blue	13105.7	6298.74	6806.98	-508.243
Cluster-103600.13	blue	679.105	223.653	455.452	-231.799
Cluster-103600.14	blue	11761.5	5537.67	6223.86	-686.198
Cluster-103606.0	blue	224.973	166.488	58.4848	108.003
Cluster-103624.11	turquoise	5594.55	3557.23	2037.32	1519.91
Cluster-103630.0	turquoise	7591.72	3703.05	3888.67	-185.623
Cluster-103630.1	turquoise	15308.4	7916.86	7391.59	525.268
Cluster-103645.0	brown	361.314	262.936	98.3777	164.558
Cluster-103656.0	blue	10192.4	5562.13	4630.26	931.87
Cluster-103656.1	turquoise	13456.9	7317.01	6139.85	1177.17
Cluster-103656.2	turquoise	14614.9	7609.85	7005.08	604.765
Cluster-103672.10	turquoise	6026.78	3984.93	2041.84	1943.09
Cluster-103681.1	turquoise	148.956	130.953	18.0035	112.949
Cluster-103683.0	blue	767.102	691.676	75.4257	616.25
Cluster-103685.0	turquoise	3431.89	2493.1	938.793	1554.3
Cluster-103694.0	blue	11673.7	5506.93	6166.74	-659.81
Cluster-103694.1	turquoise	12698.5	6603.12	6095.34	507.775
Cluster-103702.0	turquoise	9296.79	5107.23	4189.57	917.658
Cluster-103702.1	blue	14061.5	6667.28	7394.27	-726.99
Cluster-103703.0	turquoise	9806.71	5683.12	4123.59	1559.52
Cluster-103703.1	blue	15386.9	7418.15	7968.74	-550.586
Cluster-103703.2	turquoise	15405	7958.28	7446.75	511.531
Cluster-103719.1	blue	107.528	75.0609	32.4668	42.594
Cluster-103719.2	brown	2472.82	684.923	1787.9	-1102.98
Cluster-103722.0	turquoise	7006.27	4056.19	2950.08	1106.11
Cluster-103722.1	brown	1355.9	738.898	617.001	121.897
Cluster-103722.3	blue	7685.82	3888.43	3797.4	91.0302
Cluster-103728.3	green	401.529	53.3984	348.13	-294.732
Cluster-103738.1	blue	585.688	489.922	95.7657	394.157
Cluster-103738.2	turquoise	11899.4	6009.36	5890	119.358
Cluster-103741.1	blue	10613.5	5500.96	5112.56	388.402
Cluster-103742.5	turquoise	2736.21	1492.59	1243.62	248.974
Cluster-103750.2	blue	15703	7510.65	8192.3	-681.655
Cluster-103752.1	blue	5498.11	3385.63	2112.48	1273.14
Cluster-103755.0	turquoise	6738.42	3704.04	3034.38	669.664
Cluster-103755.1	blue	6485.61	3124.28	3361.33	-237.049
Cluster-103769.0	turquoise	7574.87	3852.6	3722.27	130.33
Cluster-103787.5	turquoise	3311.84	2148.14	1163.7	984.445
Cluster-103787.8	blue	3765.17	2577.74	1187.43	1390.31
Cluster-103791.1	turquoise	4271.37	2868.87	1402.5	1466.37
Cluster-103791.2	brown	2812.78	738.766	2074.01	-1335.25
Cluster-103791.6	turquoise	5460.78	3398.76	2062.02	1336.75
Cluster-103793.3	turquoise	88.9774	77.0773	11.9001	65.1771
Cluster-103798.1	turquoise	2266.84	1479.31	787.529	691.784
Cluster-103798.6	blue	2581.72	1808.5	773.222	1035.27
Cluster-103810.0	blue	5689.27	2849.94	2839.33	10.6067
Cluster-103810.2	turquoise	11033.8	6413.44	4620.39	1793.05
Cluster-103810.5	blue	12984.9	6496.41	6488.49	7.91622
Cluster-103816.1	turquoise	15835.9	8239.18	7596.69	642.496
Cluster-103816.2	blue	14785.4	7023.67	7761.72	-738.053
Cluster-103816.4	blue	14356.8	6847.49	7509.28	-661.788
Cluster-103825.0	blue	7986.11	4547.53	3438.58	1108.95
Cluster-103825.2	turquoise	6791.6	4464.2	2327.4	2136.8
Cluster-103825.4	turquoise	6151.82	4142.21	2009.61	2132.6
Cluster-103825.5	green	198.537	21.0096	177.528	-156.518
Cluster-103827.0	turquoise	12010.7	5920.55	6090.15	-169.597
Cluster-103827.1	turquoise	13038.9	6839.14	6199.73	639.409
Cluster-103827.3	turquoise	12436.9	6516.74	5920.12	596.622
Cluster-103827.4	blue	10224.1	5071.01	5153.06	-82.0493
Cluster-103830.0	turquoise	13490	6917.07	6572.94	344.135
Cluster-103838.0	turquoise	6785.14	4121.05	2664.09	1456.96
Cluster-103838.10	blue	6044.09	3873.8	2170.29	1703.5
Cluster-103838.11	turquoise	12672.3	6636.83	6035.44	601.391
Cluster-103838.12	blue	12273.4	6164.69	6108.71	55.9841
Cluster-103838.2	turquoise	11165.4	6333.84	4831.51	1502.34
Cluster-103838.4	turquoise	13350.2	6684.47	6665.69	18.7852
Cluster-103838.5	blue	11385.9	5940.13	5445.76	494.374
Cluster-103838.6	turquoise	5530.33	3074.28	2456.05	618.227
Cluster-103838.7	turquoise	14337.9	7187.45	7150.43	37.021
Cluster-103838.8	blue	6309.59	3699.11	2610.48	1088.63
Cluster-103844.1	turquoise	3125.44	2256.09	869.354	1386.74
Cluster-103844.2	blue	1997.67	1677.22	320.447	1356.78
Cluster-103847.0	turquoise	5399.39	3476.88	1922.51	1554.37
Cluster-103847.1	blue	1634.68	1386.62	248.062	1138.56
Cluster-103848.1	turquoise	9333.21	5661.6	3671.61	1989.98
Cluster-103848.10	turquoise	8468.66	4438.05	4030.61	407.443
Cluster-103848.11	turquoise	13499	6869.81	6629.16	240.651
Cluster-103848.3	blue	9869.42	4591.2	5278.22	-687.015
Cluster-103848.4	turquoise	13197	7067.06	6129.92	937.138
Cluster-103848.6	turquoise	11414.9	5650.95	5763.91	-112.958
Cluster-103848.9	blue	11865	5553.5	6311.47	-757.972
Cluster-103853.1	turquoise	377.958	298.68	79.278	219.402
Cluster-103856.10	blue	8197.81	4150.22	4047.59	102.638
Cluster-103856.11	blue	1068.16	707.321	360.841	346.48
Cluster-103856.3	turquoise	12264.5	6881	5383.45	1497.55
Cluster-103856.5	blue	2566.49	1775.35	791.133	984.219
Cluster-103856.7	blue	1916.66	1310.59	606.074	704.513
Cluster-103856.8	turquoise	10107.5	5893.6	4213.94	1679.65
Cluster-103856.9	blue	5781.4	3193.02	2588.38	604.635
Cluster-103863.0	blue	343.357	42.0329	301.324	-259.291
Cluster-103863.3	turquoise	9568.25	5281.07	4287.18	993.891
Cluster-103863.5	blue	12987.3	6688.02	6299.29	388.737
Cluster-103867.3	turquoise	8062.29	4735.49	3326.8	1408.7
Cluster-103867.5	blue	11769.6	6095.02	5674.6	420.421
Cluster-103867.6	green	142.751	13.3621	129.389	-116.027
Cluster-103868.2	blue	14344	6911.18	7432.8	-521.619
Cluster-103868.3	turquoise	1926.44	1558.42	368.02	1190.4
Cluster-103868.4	turquoise	1653.01	1229.43	423.584	805.842
Cluster-103870.0	turquoise	14651.8	7428.12	7223.64	204.485
Cluster-103875.0	blue	465.841	260.78	205.061	55.7188
Cluster-103880.1	turquoise	14843.2	7459.5	7383.73	75.7738
Cluster-103892.0	blue	1356.97	1123.72	233.249	890.473
Cluster-103895.1	blue	9637.07	5187.29	4449.77	737.516
Cluster-103895.3	blue	13876.2	7025.41	6850.82	174.596
Cluster-103895.4	turquoise	15935.6	8334.32	7601.3	733.023
Cluster-103898.0	turquoise	10943.2	5563.4	5379.81	183.587
Cluster-103903.0	turquoise	6676.05	3907.48	2768.57	1138.91
Cluster-103903.1	brown	5647.56	756.904	4890.65	-4133.75
Cluster-103914.1	turquoise	9453.16	5559.4	3893.76	1665.65
Cluster-103914.2	blue	13424.7	6726.28	6698.4	27.8721
Cluster-103914.3	turquoise	10293.1	5888.2	4404.88	1483.31
Cluster-103914.4	blue	15615.5	7487.71	8127.82	-640.112
Cluster-103914.5	turquoise	13094.9	6981.1	6113.81	867.296
Cluster-103914.6	turquoise	13249	7347.76	5901.21	1446.55
Cluster-103914.7	blue	9845.78	4648.19	5197.58	-549.386
Cluster-103914.8	turquoise	13796.4	7522.85	6273.55	1249.3
Cluster-103915.11	blue	13646.8	6936.59	6710.21	226.388
Cluster-103915.12	blue	14647	7078.23	7568.74	-490.508
Cluster-103915.3	blue	14192	6923.71	7268.27	-344.565
Cluster-103916.0	turquoise	15747.8	8130.33	7617.45	512.883
Cluster-103938.0	blue	13522.9	6923.91	6599.01	324.899
Cluster-103938.1	blue	10711.7	5642.65	5069.03	573.618
Cluster-103938.2	turquoise	6418.05	4183.56	2234.49	1949.07
Cluster-103939.0	yellow	303.976	108.13	195.846	-87.7158
Cluster-103941.0	blue	9248.44	4845.29	4403.15	442.133
Cluster-103941.1	turquoise	12337.6	7027.46	5310.1	1717.36
Cluster-103941.2	turquoise	9247.52	5464.94	3782.58	1682.36
Cluster-103941.3	turquoise	3380.14	2193.91	1186.23	1007.68
Cluster-103941.4	blue	7032.64	3849.4	3183.24	666.165
Cluster-103965.0	turquoise	10804	6030.06	4773.94	1256.11
Cluster-103971.2	turquoise	12257.3	6174.23	6083.04	91.1924
Cluster-103972.0	turquoise	10400.2	5820.1	4580.09	1240.01
Cluster-103979.0	turquoise	12679.4	6676.94	6002.47	674.473
Cluster-103984.0	turquoise	6380.58	3319.13	3061.45	257.673
Cluster-103987.0	turquoise	5963.99	3992.27	1971.72	2020.55
Cluster-103989.0	turquoise	6472.41	3550.32	2922.09	628.232
Cluster-103989.1	turquoise	14088.2	7552.9	6535.27	1017.62
Cluster-103989.3	turquoise	11781.6	6662.66	5118.9	1543.77
Cluster-103996.1	blue	2109.86	1538.53	571.322	967.212
Cluster-103996.2	turquoise	4017.85	2631.21	1386.64	1244.57
Cluster-103996.4	blue	2395.04	1465.56	929.475	536.089
Cluster-103996.6	blue	7461.87	3915.67	3546.21	369.458
Cluster-103996.7	blue	133.149	102.627	30.5211	72.1063
Cluster-104001.0	turquoise	9276.89	5611.32	3665.56	1945.76
Cluster-104001.3	blue	10646.3	5009.21	5637.13	-627.916
Cluster-104008.0	turquoise	13243.7	6664.36	6579.37	84.9958
Cluster-104014.0	turquoise	12043.2	6871.63	5171.54	1700.08
Cluster-104014.1	turquoise	10380.2	5674.11	4706.07	968.034
Cluster-104014.2	turquoise	11449.8	6236.24	5213.59	1022.65
Cluster-104014.3	blue	13738.5	6582.12	7156.41	-574.284
Cluster-104014.4	blue	1076.15	750.692	325.46	425.233
Cluster-104018.4	blue	6386.18	3599.1	2787.07	812.027
Cluster-104019.0	turquoise	9343.84	5771.37	3572.47	2198.89
Cluster-104034.1	turquoise	14353.9	7297.02	7056.9	240.115
Cluster-104042.0	turquoise	12516.4	6586	5930.44	655.559
Cluster-104042.1	turquoise	9762.23	5296.18	4466.05	830.128
Cluster-104042.3	blue	7803.07	4690.96	3112.11	1578.85
Cluster-104047.1	turquoise	10358	5250.95	5107.08	143.868
Cluster-104051.0	turquoise	5503.02	3195.25	2307.77	887.484
Cluster-104051.1	blue	6463.62	3056.73	3406.89	-350.159
Cluster-104053.2	turquoise	552.865	460.44	92.4253	368.015
Cluster-104057.0	turquoise	4832.95	3392.86	1440.09	1952.77
Cluster-104057.2	blue	2764.57	2059.71	704.86	1354.85
Cluster-104058.0	turquoise	12968.3	6998.53	5969.76	1028.77
Cluster-104069.0	turquoise	13065.7	7160.5	5905.23	1255.27
Cluster-104069.3	blue	13096.3	6871.73	6224.54	647.191
Cluster-104070.0	blue	904.198	409.066	495.132	-86.0657
Cluster-104072.0	turquoise	9018.06	4981.63	4036.44	945.19
Cluster-104082.5	blue	7993.11	4058.48	3934.63	123.848
Cluster-104093.1	turquoise	7420.62	4218.66	3201.97	1016.69
Cluster-104093.2	turquoise	10274.4	5200.09	5074.3	125.787
Cluster-104093.3	blue	14053.4	7039	7014.36	24.6455
Cluster-104093.4	turquoise	600.142	263.385	336.757	-73.3711
Cluster-104094.14	turquoise	12338.2	6306.36	6031.84	274.521
Cluster-104094.16	turquoise	6860.5	3557.05	3303.45	253.601
Cluster-104094.18	blue	5022.91	2682.25	2340.66	341.593
Cluster-104094.2	blue	10208.8	5001	5207.8	-206.801
Cluster-104094.20	blue	9285.42	4629.69	4655.73	-26.0331
Cluster-104094.8	turquoise	7031.19	3907.06	3124.12	782.94
Cluster-104100.1	blue	14181.7	6715.67	7466	-750.329
Cluster-104100.2	blue	10693.7	5049.11	5644.58	-595.475
Cluster-104100.3	turquoise	12054.4	6704.43	5350.01	1354.43
Cluster-104112.3	brown	240.862	125.394	115.469	9.92511
Cluster-104116.0	turquoise	8563.63	4450.14	4113.49	336.651
Cluster-104122.2	turquoise	1639.15	1343.95	295.2	1048.75
Cluster-104122.4	turquoise	2180.9	1581.4	599.502	981.895
Cluster-104122.5	turquoise	1661.25	1400.22	261.03	1139.19
Cluster-104122.6	blue	511.475	218.656	292.819	-74.1627
Cluster-104135.2	turquoise	5149.02	3218.81	1930.2	1288.61
Cluster-104139.0	turquoise	11479.4	6388.67	5090.73	1297.94
Cluster-104139.3	turquoise	8813.82	4977.96	3835.85	1142.11
Cluster-104139.8	turquoise	12643.3	6605.84	6037.49	568.347
Cluster-104140.5	blue	1236.63	937.934	298.701	639.233
Cluster-104148.0	turquoise	13239.4	7053.41	6185.97	867.437
Cluster-104148.1	blue	11929.8	6325.13	5604.68	720.454
Cluster-104153.0	turquoise	4407.84	1856.11	2551.73	-695.614
Cluster-104159.0	turquoise	5647.77	3263.07	2384.71	878.358
Cluster-104178.0	turquoise	9401.34	5031.94	4369.39	662.548
Cluster-104187.1	blue	9878.97	4725.67	5153.3	-427.637
Cluster-104198.0	turquoise	12175.5	6903.92	5271.57	1632.36
Cluster-104205.0	turquoise	3888.02	2535.81	1352.21	1183.6
Cluster-104210.0	blue	9830.69	5081.06	4749.63	331.43
Cluster-104210.1	turquoise	4038.73	2519.25	1519.48	999.769
Cluster-104210.2	turquoise	4060.4	2617.56	1442.85	1174.71
Cluster-104210.4	turquoise	5271.48	3144.19	2127.28	1016.91
Cluster-104222.1	turquoise	4129.32	2458.15	1671.18	786.971
Cluster-104223.0	turquoise	9041.44	5521.42	3520.03	2001.39
Cluster-104229.0	turquoise	7574.68	4560.7	3013.97	1546.73
Cluster-104232.2	turquoise	13017.9	6831.02	6186.88	644.14
Cluster-104232.4	turquoise	14804.9	7558.07	7246.84	311.224
Cluster-104238.6	blue	5474	3046.2	2427.81	618.39
Cluster-104238.7	turquoise	10059.8	5713.98	4345.83	1368.15
Cluster-104244.10	turquoise	14231.9	7320.75	6911.16	409.592
Cluster-104244.11	blue	9644.37	4900.19	4744.17	156.024
Cluster-104244.2	turquoise	8711.62	4526.16	4185.47	340.69
Cluster-104246.1	blue	173.554	112.301	61.2532	51.0475
Cluster-104246.3	blue	434.54	319.742	114.798	204.943
Cluster-104246.7	turquoise	6690.81	3898.69	2792.13	1106.56
Cluster-104246.9	blue	4436.12	2332.73	2103.39	229.342
Cluster-104250.12	turquoise	13526.1	6903.21	6622.91	280.295
Cluster-104250.13	turquoise	2080.05	1204.9	875.152	329.747
Cluster-104250.5	turquoise	12717.8	6677.86	6039.98	637.873
Cluster-104250.7	blue	11156.8	5638.47	5518.28	120.185
Cluster-104250.8	blue	10421.3	5616.5	4804.79	811.719
Cluster-104255.0	blue	5635.75	3313.6	2322.15	991.444
Cluster-104255.2	turquoise	9770.49	5852.12	3918.37	1933.76
Cluster-104258.11	turquoise	11665.4	5892.52	5772.92	119.602
Cluster-104258.2	turquoise	12776.3	6346.15	6430.2	-84.0559
Cluster-104258.4	turquoise	4414.58	2420.89	1993.7	427.186
Cluster-104258.6	turquoise	7228.94	3932.51	3296.43	636.08
Cluster-104258.8	turquoise	2871.89	1862.67	1009.23	853.44
Cluster-104258.9	blue	163.351	42.8891	120.462	-77.573
Cluster-104261.2	blue	2895.84	1991.45	904.383	1087.07
Cluster-104278.1	blue	15469.9	7522.09	7947.85	-425.755
Cluster-104278.3	turquoise	13620.2	7305.32	6314.87	990.447
Cluster-104278.4	blue	7568.55	4481.22	3087.33	1393.89
Cluster-104278.5	turquoise	14682.6	7682.42	7000.22	682.202
Cluster-104284.0	turquoise	7821.67	4691.82	3129.85	1561.98
Cluster-104286.2	blue	8993.15	4173.29	4819.86	-646.562
Cluster-104286.3	turquoise	10860.1	5529.35	5330.8	198.546
Cluster-104296.3	turquoise	5476.2	3493.09	1983.11	1509.97
Cluster-104296.8	blue	1496.6	1133.95	362.651	771.303
Cluster-104297.1	turquoise	9191.87	5383.23	3808.64	1574.58
Cluster-104303.6	turquoise	11760.2	6004.98	5755.2	249.786
Cluster-104305.0	turquoise	2019.57	1373.66	645.91	727.752
Cluster-104306.0	turquoise	1213.05	984.17	228.882	755.287
Cluster-104311.0	turquoise	4523.53	3207.25	1316.28	1890.97
Cluster-104316.0	blue	6861.25	3964.06	2897.2	1066.86
Cluster-104324.0	turquoise	5014.14	2892.89	2121.26	771.629
Cluster-104326.1	blue	9604.4	4699.78	4904.62	-204.834
Cluster-104326.3	turquoise	13944.4	7194.89	6749.46	445.435
Cluster-104334.1	turquoise	15185.5	7760.24	7425.29	334.948
Cluster-104334.5	blue	13211.9	6283.78	6928.1	-644.316
Cluster-104334.9	blue	12821	6452.1	6368.91	83.1972
Cluster-104341.2	turquoise	15508.9	8061.53	7447.39	614.139
Cluster-104341.3	blue	12796.4	6559.18	6237.26	321.914
Cluster-104359.5	turquoise	14394.6	7592.42	6802.14	790.278
Cluster-104363.0	turquoise	11389.1	6131.44	5257.65	873.786
Cluster-104363.1	turquoise	7661.82	4201.01	3460.81	740.198
Cluster-104363.3	turquoise	7234.81	3952.99	3281.81	671.177
Cluster-104363.5	brown	3369.28	797.299	2571.98	-1774.68
Cluster-104375.3	blue	8565.43	4284.43	4281	3.42613
Cluster-104375.5	blue	756.588	463.625	292.963	170.663
Cluster-104378.2	turquoise	2336.87	1705.49	631.372	1074.12
Cluster-104378.6	brown	2297.26	359.641	1937.62	-1577.98
Cluster-104378.7	blue	6451.37	3235.38	3216	19.3772
Cluster-104382.6	turquoise	9441.52	5585.52	3856	1729.51
Cluster-104385.1	turquoise	13202.5	6762.74	6439.76	322.984
Cluster-104385.2	blue	14013.8	6944.89	7068.92	-124.038
Cluster-104396.2	turquoise	3974.35	2524.26	1450.09	1074.17
Cluster-104400.0	turquoise	2829.72	2206.79	622.924	1583.87
Cluster-104405.0	blue	13768.8	6547.61	7221.22	-673.608
Cluster-104405.1	turquoise	14340.8	7194.14	7146.67	47.4674
Cluster-104409.0	turquoise	1914.19	1451.47	462.72	988.745
Cluster-104412.0	turquoise	9963.34	5060.54	4902.81	157.733
Cluster-104413.1	turquoise	11115.1	6119.56	4995.5	1124.06
Cluster-104419.2	blue	3596.83	1246.79	2350.03	-1103.24
Cluster-104447.0	turquoise	4924.29	3138.42	1785.87	1352.55
Cluster-104449.0	blue	6389.81	3901.43	2488.37	1413.06
Cluster-104449.12	blue	15088.4	7475.52	7612.85	-137.33
Cluster-104449.13	turquoise	12953.5	6945.25	6008.24	937.006
Cluster-104449.15	turquoise	5225.35	3447.08	1778.28	1668.8
Cluster-104449.2	turquoise	13123.5	6740.82	6382.73	358.096
Cluster-104449.24	turquoise	14236	7287.73	6948.25	339.48
Cluster-104449.3	blue	12247.4	6161.12	6086.24	74.8835
Cluster-104449.39	turquoise	12915.6	6838.92	6076.72	762.199
Cluster-104449.42	blue	14797.6	7085.19	7712.36	-627.171
Cluster-104449.43	turquoise	14700.7	7458.68	7242.07	216.615
Cluster-104449.44	brown	6476.39	677.93	5798.46	-5120.53
Cluster-104450.2	turquoise	10458.3	5968.77	4489.58	1479.19
Cluster-104450.4	blue	8963.79	4416.49	4547.31	-130.817
Cluster-104450.5	turquoise	11123.5	6097.41	5026.04	1071.37
Cluster-104453.0	turquoise	11645	6203.14	5441.82	761.32
Cluster-104453.1	blue	11908.3	5580.29	6327.99	-747.702
Cluster-104453.2	turquoise	1588.41	1196.9	391.512	805.385
Cluster-104463.0	blue	3056.57	2037.65	1018.92	1018.74
Cluster-104464.1	blue	11077	5464.18	5612.78	-148.603
Cluster-104467.3	blue	14948	7098.98	7849.05	-750.063
Cluster-104467.4	turquoise	14330	7195.63	7134.36	61.2783
Cluster-104470.0	turquoise	7569.03	4437.24	3131.79	1305.45
Cluster-104470.1	turquoise	12688.7	7052.71	5636.02	1416.69
Cluster-104472.0	turquoise	11456.8	5972.71	5484.07	488.641
Cluster-104473.0	yellow	395.214	134.871	260.343	-125.473
Cluster-104473.4	yellow	161.359	30.0525	131.307	-101.254
Cluster-104493.0	turquoise	1363.98	841.816	522.16	319.656
Cluster-104494.0	blue	10020.6	5388.46	4632.16	756.303
Cluster-104494.1	turquoise	13385.8	7356.56	6029.28	1327.28
Cluster-104494.2	blue	10829.4	5680.78	5148.6	532.177
Cluster-104502.1	turquoise	518.074	448.492	69.5824	378.909
Cluster-104506.0	turquoise	11359.2	5757.14	5602.1	155.039
Cluster-104506.1	blue	14633.3	7125.41	7507.87	-382.464
Cluster-104514.0	blue	793.781	685.525	108.256	577.269
Cluster-104514.14	blue	3043.24	2258.9	784.339	1474.56
Cluster-104514.6	blue	12343	6159.06	6183.99	-24.9327
Cluster-104514.9	blue	6129.1	3862.38	2266.72	1595.66
Cluster-104515.0	turquoise	9102.06	5084.38	4017.68	1066.7
Cluster-104518.4	turquoise	2970.51	2019.43	951.074	1068.36
Cluster-104518.5	brown	505.451	223.139	282.313	-59.1738
Cluster-104522.0	blue	9336.54	4953.22	4383.32	569.902
Cluster-104522.1	turquoise	15194.1	7812.26	7381.84	430.42
Cluster-104526.0	turquoise	8160.7	5096.76	3063.94	2032.82
Cluster-104526.1	blue	7216.96	4118.79	3098.17	1020.62
Cluster-104532.0	turquoise	59.3799	15.5419	43.838	-28.2961
Cluster-104533.0	blue	7027.12	3746.77	3280.34	466.43
Cluster-104533.1	turquoise	2447.11	1823.39	623.723	1199.67
Cluster-104533.2	turquoise	3034.3	2136	898.307	1237.69
Cluster-104533.3	blue	5062.26	2664.9	2397.37	267.527
Cluster-104547.0	turquoise	14109	7452.7	6656.26	796.438
Cluster-104549.1	turquoise	13330.4	7189.42	6140.94	1048.48
Cluster-104550.3	turquoise	10061.1	6082.51	3978.57	2103.95
Cluster-104550.4	turquoise	7794.26	4784.4	3009.86	1774.53
Cluster-104550.8	turquoise	9104.22	5547.1	3557.12	1989.98
Cluster-104556.0	turquoise	13407	7378.96	6028.08	1350.88
Cluster-104559.1	turquoise	2015.72	1268.16	747.561	520.603
Cluster-104562.0	blue	11117.2	5582.08	5535.12	46.9597
Cluster-104562.1	blue	10916.4	5555.99	5360.39	195.597
Cluster-104562.2	turquoise	8589.03	5270.3	3318.73	1951.57
Cluster-104562.3	turquoise	14818.8	8002.3	6816.52	1185.78
Cluster-104562.4	turquoise	13272.5	7006.17	6266.35	739.815
Cluster-104562.5	blue	7204.67	3914.37	3290.3	624.07
Cluster-104562.7	blue	13501.2	6918.46	6582.75	335.707
Cluster-104563.0	turquoise	9585.25	5466.68	4118.57	1348.11
Cluster-104573.0	turquoise	13748.6	7173.4	6575.2	598.196
Cluster-104573.1	blue	7131.92	3634.25	3497.68	136.572
Cluster-104579.0	turquoise	1432.26	1204.9	227.358	977.542
Cluster-104585.5	turquoise	13530.4	6779.11	6751.3	27.8168
Cluster-104585.7	blue	10246.5	4804.19	5442.29	-638.099
Cluster-104606.0	turquoise	12535.9	6291.27	6244.67	46.6009
Cluster-104606.1	blue	12784.1	5966.75	6817.33	-850.582
Cluster-104606.2	turquoise	10282.5	5460.49	4821.97	638.522
Cluster-104611.0	blue	5707.24	3533.08	2174.16	1358.91
Cluster-104611.1	turquoise	11288.7	5944.47	5344.19	600.276
Cluster-104611.2	blue	2870.9	2068.78	802.119	1266.66
Cluster-104611.4	blue	6414.63	4099.98	2314.64	1785.34
Cluster-104620.0	turquoise	5815.91	3803.98	2011.93	1792.05
Cluster-104630.1	blue	2582.91	1777.27	805.643	971.628
Cluster-104636.0	turquoise	14197.4	7817.81	6379.54	1438.26
Cluster-104636.1	blue	11638.1	5998.19	5639.87	358.315
Cluster-104638.1	blue	2468.83	1461.72	1007.11	454.608
Cluster-104639.15	turquoise	10355.3	5283.02	5072.3	210.716
Cluster-104639.16	blue	7908.41	4100.18	3808.23	291.944
Cluster-104639.17	blue	1101.43	504.034	597.396	-93.3619
Cluster-104639.18	blue	792.247	469.252	322.995	146.258
Cluster-104639.3	turquoise	1159.53	608.786	550.747	58.0384
Cluster-10464.3	blue	10254.1	5378.54	4875.61	502.934
Cluster-104640.0	blue	12901.1	6789.57	6111.54	678.025
Cluster-104640.1	blue	1600.71	781.697	819.012	-37.315
Cluster-104640.2	turquoise	7218.64	4466.67	2751.97	1714.71
Cluster-104643.21	turquoise	1800.38	1012.13	788.249	223.883
Cluster-104644.1	turquoise	624.432	573.988	50.4443	523.544
Cluster-104644.3	turquoise	684.447	627.301	57.1462	570.155
Cluster-104644.4	blue	3127.48	2100.58	1026.9	1073.69
Cluster-104644.5	turquoise	1103.88	986.962	116.915	870.048
Cluster-104644.7	blue	2848.67	1889.07	959.597	929.473
Cluster-104647.0	blue	8203.97	4611.94	3592.03	1019.91
Cluster-104653.11	turquoise	6888.95	3900.38	2988.57	911.81
Cluster-104653.14	turquoise	5594.65	3282.37	2312.28	970.093
Cluster-104668.0	turquoise	443.721	405.465	38.2559	367.209
Cluster-104681.11	turquoise	741.849	665.103	76.7462	588.357
Cluster-104681.4	green	440.233	36.4658	403.767	-367.301
Cluster-104681.7	green	259.472	58.1301	201.342	-143.212
Cluster-104686.2	turquoise	8260.25	5170.87	3089.38	2081.5
Cluster-104709.0	turquoise	8570.12	4533.11	4037	496.109
Cluster-104712.15	blue	3983.81	2558.04	1425.77	1132.27
Cluster-104713.0	blue	5889.96	3154.76	2735.21	419.551
Cluster-104713.1	turquoise	12010.9	6084.46	5926.4	158.062
Cluster-104713.2	turquoise	6318.63	3316.38	3002.25	314.129
Cluster-104713.3	blue	7872.45	4108.47	3763.97	344.498
Cluster-104717.0	blue	11750.3	6183.83	5566.5	617.33
Cluster-104717.3	turquoise	15073.8	7822.26	7251.58	570.673
Cluster-104722.0	green	301.611	37.6264	263.985	-226.359
Cluster-104728.0	turquoise	12199	6522.76	5676.25	846.514
Cluster-104733.2	turquoise	2483.48	1414.76	1068.72	346.044
Cluster-104746.3	blue	6192.79	3737.32	2455.47	1281.86
Cluster-104754.2	turquoise	14278.3	7267.24	7011.04	256.198
Cluster-104754.3	blue	10437.2	5372.02	5065.22	306.802
Cluster-104764.0	turquoise	10624.4	5455.98	5168.38	287.598
Cluster-104764.1	blue	5197.51	3302.32	1895.19	1407.13
Cluster-104772.2	turquoise	1176.4	1061.34	115.063	946.276
Cluster-104772.3	turquoise	8281.84	5262.08	3019.76	2242.32
Cluster-104772.5	blue	2335.27	1839.73	495.534	1344.2
Cluster-104772.7	turquoise	1257.81	1125.88	131.93	993.947
Cluster-104772.9	turquoise	818.237	688.263	129.974	558.288
Cluster-104777.1	turquoise	10042.9	4901.67	5141.26	-239.59
Cluster-104777.2	blue	13096.9	6065.99	7030.91	-964.915
Cluster-104785.0	turquoise	4762.02	3333.83	1428.19	1905.64
Cluster-104802.1	blue	9616.13	4575.48	5040.65	-465.166
Cluster-104803.0	blue	6304.03	3383.24	2920.79	462.456
Cluster-104803.2	turquoise	13311.8	7362.52	5949.29	1413.23
Cluster-104818.6	turquoise	4335.54	2822.28	1513.25	1309.03
Cluster-104823.2	blue	15176.4	7257.54	7918.85	-661.316
Cluster-104823.3	turquoise	12951.5	6767.16	6184.35	582.801
Cluster-104826.0	blue	1822.72	1495.15	327.57	1167.58
Cluster-104826.2	blue	2851.66	2186.5	665.162	1521.34
Cluster-104826.7	turquoise	4188.45	2351.69	1836.76	514.928
Cluster-104828.0	brown	2604.21	670.582	1933.63	-1263.05
Cluster-104828.1	brown	3760.52	651.278	3109.24	-2457.96
Cluster-104828.3	turquoise	5685.48	3891.44	1794.05	2097.39
Cluster-104828.4	turquoise	5939.2	3999.98	1939.23	2060.75
Cluster-104830.3	turquoise	10727.6	5368.18	5359.39	8.78674
Cluster-104830.5	blue	9060.67	5077.82	3982.85	1094.96
Cluster-104830.9	turquoise	12215.3	6859.76	5355.49	1504.27
Cluster-104834.1	turquoise	14777.9	7410.9	7367	43.9001
Cluster-104834.2	blue	12185.2	6402.65	5782.57	620.083
Cluster-104845.0	turquoise	10006.8	5507.05	4499.8	1007.25
Cluster-104845.3	blue	4950.63	3273.56	1677.07	1596.49
Cluster-104846.1	turquoise	1491.58	1283.02	208.565	1074.45
Cluster-104846.12	turquoise	1277.03	1130.97	146.055	984.916
Cluster-104846.5	turquoise	11916.5	6038.88	5877.64	161.244
Cluster-104848.0	turquoise	1589	1359.24	229.762	1129.48
Cluster-104854.0	turquoise	7140.47	4515.53	2624.94	1890.6
Cluster-104854.2	blue	2588.25	1869.98	718.274	1151.7
Cluster-104858.0	turquoise	370.564	212.672	157.892	54.7799
Cluster-104866.11	turquoise	11608	6506.82	5101.16	1405.66
Cluster-104866.13	turquoise	2457.86	1159.55	1298.31	-138.759
Cluster-104866.21	turquoise	8203.58	4890.81	3312.77	1578.04
Cluster-104866.22	blue	13550.4	6862.77	6687.63	175.141
Cluster-104866.24	turquoise	733.104	401.211	331.893	69.3182
Cluster-104866.25	turquoise	8184.92	4377.18	3807.74	569.432
Cluster-104866.29	turquoise	5508.72	3333.62	2175.1	1158.52
Cluster-104866.32	turquoise	15220.8	7643.68	7577.1	66.5742
Cluster-104866.35	blue	138.95	93.7576	45.1921	48.5655
Cluster-104866.37	blue	5643.28	3334.19	2309.09	1025.09
Cluster-104866.40	turquoise	13438.7	7449.68	5988.98	1460.7
Cluster-104866.41	turquoise	5078.84	2699.41	2379.43	319.975
Cluster-104866.42	turquoise	806.158	402.948	403.21	-0.262639
Cluster-104866.44	turquoise	3150.21	1792.08	1358.13	433.952
Cluster-104866.45	turquoise	648.402	364.026	284.376	79.6499
Cluster-104866.46	turquoise	10165.4	5122.14	5043.26	78.8807
Cluster-104866.53	turquoise	10040.1	5961.51	4078.56	1882.95
Cluster-104866.65	blue	1522.27	962.182	560.089	402.093
Cluster-104866.69	blue	6831.09	3199.14	3631.96	-432.821
Cluster-104866.74	blue	13163.2	6504.3	6658.86	-154.562
Cluster-104866.81	blue	2961.24	1707.97	1253.27	454.7
Cluster-104876.0	blue	1662.85	1187.27	475.581	711.689
Cluster-104876.1	blue	3386.68	2308.8	1077.88	1230.92
Cluster-104876.10	blue	2912.64	1644.15	1268.49	375.656
Cluster-104889.0	turquoise	14959.1	7745.23	7213.87	531.36
Cluster-104889.1	blue	14442.1	6880.17	7561.94	-681.776
Cluster-104896.0	turquoise	11697.6	6523.55	5174.03	1349.52
Cluster-104896.2	blue	9345.2	4526.48	4818.72	-292.242
Cluster-104898.0	turquoise	10193.7	5585.38	4608.33	977.043
Cluster-104898.1	blue	8825.48	4467.27	4358.2	109.069
Cluster-104902.0	turquoise	12168.2	6691.95	5476.2	1215.75
Cluster-104902.1	turquoise	9424.25	4902.14	4522.11	380.03
Cluster-104911.2	turquoise	10819.2	6142.44	4676.73	1465.71
Cluster-104935.1	turquoise	7306.63	4046.89	3259.74	787.156
Cluster-104940.0	turquoise	9217	5425.03	3791.98	1633.05
Cluster-104940.1	blue	9117.12	4285.75	4831.37	-545.614
Cluster-104944.1	turquoise	7326.15	4015.38	3310.78	704.599
Cluster-104944.10	brown	5128.81	753.21	4375.6	-3622.39
Cluster-104944.11	turquoise	8243.54	4423.86	3819.68	604.186
Cluster-104944.16	turquoise	874.749	621.199	253.55	367.649
Cluster-104944.2	blue	7097.91	3208.3	3889.61	-681.318
Cluster-104944.4	turquoise	5503.57	2953.87	2549.71	404.159
Cluster-104944.5	blue	7959.1	4536.9	3422.19	1114.71
Cluster-104944.6	blue	8099.51	4131.76	3967.76	163.998
Cluster-104950.0	blue	3855	2336.2	1518.8	817.397
Cluster-104950.1	brown	4573.51	730.515	3843	-3112.48
Cluster-104950.2	turquoise	1299.26	1119.73	179.526	940.205
Cluster-104950.4	blue	3058.84	1607.1	1451.74	155.359
Cluster-104950.5	blue	5191.27	2985.41	2205.86	779.556
Cluster-104965.0	blue	6363.89	3888.18	2475.71	1412.47
Cluster-104969.11	turquoise	3176.67	1719.93	1456.74	263.183
Cluster-104969.6	turquoise	6504.67	3380.86	3123.81	257.049
Cluster-104973.0	turquoise	2007.28	1006.72	1000.56	6.15175
Cluster-104977.0	turquoise	8795.29	5476.61	3318.67	2157.94
Cluster-104977.5	turquoise	7509.79	4315.23	3194.57	1120.66
Cluster-104977.6	blue	15169.4	7413.78	7755.61	-341.833
Cluster-104984.3	blue	14212	6739.9	7472.08	-732.178
Cluster-104991.0	turquoise	6367.06	3326.41	3040.65	285.763
Cluster-104991.11	blue	2390.17	1352.77	1037.41	315.357
Cluster-104991.14	blue	13418.8	6697.95	6720.83	-22.8773
Cluster-104991.15	turquoise	14544.2	7473.85	7070.33	403.519
Cluster-104991.16	blue	13011.1	6608.59	6402.51	206.08
Cluster-104991.17	turquoise	13667.4	7428	6239.38	1188.62
Cluster-104991.2	blue	13794.8	6864.25	6930.53	-66.2782
Cluster-104991.20	blue	53.8979	48.9092	4.98865	43.9205
Cluster-104991.24	turquoise	15362.6	7837.92	7524.67	313.247
Cluster-104991.25	turquoise	15045.8	7716.92	7328.87	388.05
Cluster-104991.27	blue	13932.4	6888.26	7044.1	-155.838
Cluster-104991.8	blue	9726.57	5022.75	4703.83	318.919
Cluster-104996.10	turquoise	15007.2	7610.4	7396.78	213.622
Cluster-104997.2	blue	10573	5089.19	5483.86	-394.669
Cluster-104999.0	blue	178.789	55.444	123.345	-67.9014
Cluster-105008.0	turquoise	9820.23	5292.59	4527.64	764.956
Cluster-105033.0	blue	14376.6	7038.11	7338.46	-300.351
Cluster-105033.2	blue	14301	7250.44	7050.6	199.848
Cluster-105033.3	turquoise	15388.2	8198.64	7189.57	1009.07
Cluster-105033.7	turquoise	7248.71	4561.92	2686.79	1875.13
Cluster-105034.0	blue	10344.3	4938.69	5405.65	-466.96
Cluster-105034.1	turquoise	14092.2	7192.88	6899.28	293.602
Cluster-105058.2	blue	12648.3	6334.91	6313.36	21.545
Cluster-105069.10	blue	4964.39	3180.66	1783.73	1396.93
Cluster-105069.14	blue	4611.85	2522.82	2089.03	433.789
Cluster-105069.3	turquoise	10249.6	5492.64	4756.98	735.66
Cluster-105069.4	turquoise	7389.64	3949.8	3439.84	509.965
Cluster-105069.8	turquoise	2633.73	1557.94	1075.79	482.143
Cluster-105070.0	blue	1358.48	1112.69	245.786	866.908
Cluster-105072.2	turquoise	12875.4	7211.09	5664.3	1546.78
Cluster-105076.0	turquoise	15922.1	8135.73	7786.4	349.326
Cluster-105076.1	blue	12306.5	6371.95	5934.54	437.414
Cluster-105084.2	turquoise	7876.16	4255.59	3620.56	635.031
Cluster-105084.4	blue	8796.42	5153.18	3643.24	1509.94
Cluster-105104.1	turquoise	7835.82	4299.31	3536.51	762.798
Cluster-105104.2	blue	12020.3	5503.63	6516.68	-1013.04
Cluster-105104.7	turquoise	13699	6853.17	6845.85	7.32137
Cluster-105106.0	turquoise	6747.52	4377.35	2370.16	2007.19
Cluster-105106.1	blue	14347.3	6828.37	7518.91	-690.54
Cluster-105108.1	turquoise	14775.8	7841.61	6934.17	907.449
Cluster-105108.3	blue	11341.6	5645.16	5696.45	-51.2958
Cluster-105116.1	turquoise	13501.3	6947.61	6553.72	393.895
Cluster-105116.3	turquoise	13223.2	7019.92	6203.24	816.684
Cluster-105116.4	blue	14559.5	6869.72	7689.81	-820.089
Cluster-105117.4	turquoise	4352.62	2342.39	2010.23	332.164
Cluster-105123.0	turquoise	2318.07	1627.64	690.431	937.212
Cluster-105131.0	blue	13948.5	6735.01	7213.45	-478.437
Cluster-105131.1	blue	13488.1	6453.88	7034.22	-580.347
Cluster-105131.2	turquoise	14302.8	7573.38	6729.46	843.925
Cluster-105131.3	blue	15464.2	7628.52	7835.73	-207.209
Cluster-105131.4	turquoise	15468.5	8141.74	7326.77	814.963
Cluster-105131.5	turquoise	15306.4	8174.64	7131.74	1042.9
Cluster-105138.2	turquoise	10448.7	6209.03	4239.7	1969.33
Cluster-105138.3	blue	13554.1	6699.18	6854.95	-155.765
Cluster-105139.0	turquoise	2268.02	1649.78	618.242	1031.53
Cluster-105153.10	blue	14160	6642.21	7517.79	-875.578
Cluster-105153.5	blue	1987.05	1264.02	723.033	540.988
Cluster-105153.7	blue	5148.36	2769.96	2378.4	391.555
Cluster-105160.6	green	415.208	53.1977	362.01	-308.812
Cluster-105162.4	turquoise	15977.9	8140.3	7837.6	302.699
Cluster-105163.10	turquoise	6733.86	3670.66	3063.21	607.451
Cluster-105163.11	turquoise	2314.05	1267.02	1047.03	219.987
Cluster-105163.3	blue	1639.12	1076.11	563.014	513.092
Cluster-105163.9	blue	8575.53	4907.06	3668.47	1238.59
Cluster-105169.0	turquoise	13499.2	7243.03	6256.21	986.814
Cluster-105169.1	blue	12017.8	5744	6273.84	-529.835
Cluster-105169.2	blue	8120.46	4083.15	4037.31	45.8442
Cluster-105179.1	blue	11699.7	5392.65	6307.04	-914.395
Cluster-105179.3	turquoise	14981.4	7683.97	7297.42	386.554
Cluster-105182.1	blue	13838.1	6639.19	7198.95	-559.763
Cluster-105182.2	turquoise	14380.9	7775.86	6605.05	1170.8
Cluster-105186.2	blue	14196.8	6920.27	7276.54	-356.273
Cluster-105186.3	turquoise	14991.9	8060.94	6930.96	1129.98
Cluster-105195.1	blue	12119.2	6032.75	6086.43	-53.6722
Cluster-105195.2	turquoise	10828.5	6034.12	4794.35	1239.78
Cluster-105195.3	turquoise	11732.3	6306.86	5425.4	881.454
Cluster-105195.4	turquoise	5475.99	3503.11	1972.88	1530.23
Cluster-105200.10	blue	10208	5480.28	4727.69	752.594
Cluster-105200.4	turquoise	7353.24	4403.22	2950.02	1453.2
Cluster-105213.1	turquoise	13364.5	7238.73	6125.81	1112.92
Cluster-105213.2	blue	10380.4	5801.33	4579.09	1222.24
Cluster-105214.0	blue	11095.2	5707.2	5387.99	319.206
[truncated: 33,815 more rows]
